# Supplementary material for: Transcriptome Analysis Reveals Equine Endometrium’s Gene Expression Profile Around Embryo Fixation
Source: Genes (Basel). 2025 Feb 1;16(2):181. doi: 10.3390/genes16020181 (PMC11855126; doi:10.3390/genes16020181)
Supplement: Supplementary file 1 [file genes-16-00181-s001.zip]

Archive with 5 entries (5 files):
- Supplementary Table S1.xlsx
- Supplementary Table S2.xlsx
- Supplementary Table S3.pdf
- Supplementary Table S4.xlsx
- Supplementary Table S5.xls
