# Supplementary material for: Transcriptome Analysis Reveals Equine Endometrium’s Gene Expression Profile Around Embryo Fixation
Source: Genes (Basel). 2025 Feb 1;16(2):181. doi: 10.3390/genes16020181 (PMC11855126; doi:10.3390/genes16020181)
Supplement: Supplementary file 1 [file genes-16-00181-s001.zip › Supplementary Table S1.xlsx]

## Sheet: Sheet1
Table.S1 Quality control of mare endometrial tissue RNA-seq data
Sample	Clean Reads Pairs	Clean base（bp）	Q20（%）	Q30（%）	GC（%）
D20C1	21430725	6429217500	98.2;97.4	94.8;92.8	50.6;50.6
D20C2	23068782	6920634600	98.2;97.2	94.9;92.2	50.5;50.5
D20C3	20845697	6253709100	98.2;96.8	94.7;91.2	51.0;51.0
D20N1	22422362	6726708600	98.2;97.2	95.0;92.1	50.6;50.5
D20N2	21541383	6462414900	98.3;97.4	95.1;92.8	50.4;50.3
D20N3	22760709	6828212700	98.2;97.5	94.7;92.9	49.6;49.6
Fixation side: D20C1, D20C2, D20C3; Non-fixation side: D20N1, D20N2, D20N1
