# Supplementary material for: Transcriptome Analysis Reveals Equine Endometrium’s Gene Expression Profile Around Embryo Fixation
Source: Genes (Basel). 2025 Feb 1;16(2):181. doi: 10.3390/genes16020181 (PMC11855126; doi:10.3390/genes16020181)
Supplement: Supplementary file 1 [file genes-16-00181-s001.zip › Supplementary Table S2.xlsx]

## Sheet: Sheet1
Table.S2 Alignment of sequencing data with reference genomes
Sample	Total read pairs	Total mapped ratio	Unique mapped ratio	Multiple mapped ratio
D20C1	21430725	0.97	0.9	0.03
D20C2	23068782	0.97	0.9	0.03
D20C3	20845697	0.96	0.9	0.03
D20N1	22422362	0.97	0.91	0.03
D20N2	21541383	0.97	0.9	0.03
D20N3	22760709	0.97	0.9	0.03
Fixation side: D20C1, D20C2, D20C3; Non-fixation side: D20N1, D20N2, D20N1
