# Supplementary material for: Transcriptome Analysis Reveals Equine Endometrium’s Gene Expression Profile Around Embryo Fixation
Source: Genes (Basel). 2025 Feb 1;16(2):181. doi: 10.3390/genes16020181 (PMC11855126; doi:10.3390/genes16020181)
Supplement: Supplementary file 1 [file genes-16-00181-s001.zip › Supplementary Table S4.xlsx]

## Sheet: Sheet1
Table.S4 Primer information of qRT-PCR
Gene name	Forward 5’-3’	Reverse 5’-3’
GAPDH	CATCATCCCTGCTTCTACTGG	TCCACGACTGACACGTTAGG
CSN3	CCATGCCCGCATCCATCATTTATTG	GGGTAGGAATAGGTGTAGGCTCAAC
	Reverse
FAT1	GCCTGCTGTGAAGTGGAGTCTG	TGCGAATCTAGCGGAGGAATTGTC
	Reverse
DGAT1	GCTCTTCCACTCCTGCCTGAAC	CCACTTGCTGCTGCCTCGTC
	Reverse
LEP	CCCTGTCCTGAGTTTGTCCAAGATG	AGGCTCGCCAAGGTCTCCAG
	Reverse
LEPR	CACCACCGCTATGCTGAATTGTATG	GGCTGCTCCTATGATACCTCAACTG
	Reverse
LTF	GACACTTCGTCCATACTTGA	TTGGGGTACTGTTTTCCATC
	Reverse
CSN1S1	CGAGGAAGTTGTTCCACTTA	CATAGGCTTTCTCTGGGCA
	Reverse
LALBA	CCTGGATGATGACCTTCATG	CTTATGAGCCAACCAGTAGT
	Reverse
