# Supplementary material for: Transcriptome Analysis Reveals Equine Endometrium’s Gene Expression Profile Around Embryo Fixation
Source: Genes (Basel). 2025 Feb 1;16(2):181. doi: 10.3390/genes16020181 (PMC11855126; doi:10.3390/genes16020181)
Supplement: Supplementary file 1 [file genes-16-00181-s001.zip › Supplementary Table S5.xls]

## Sheet: Supplementary Table S5
Gene_id	Gene_name	2N-Expression	2S-Expression	logFC	Pvalue	FDR	NR_def	GO_ID	GO_term	KO_ID	KO_gene	Hyperlink	KEGG Pathway	Pathway ID	Kog_Annotation	Swiss-Prot_Id	Swiss-Prot_Annotation
ENSECAG00000000001	MTPAP	1499	1006.02	-0.575344	0.0838114	0.284486	poly(A) RNA polymerase, mitochondrial [Equus caballus]	GO:0005524;GO:0042803;GO:0005654;GO:0002134;GO:0071044;GO:0030145;GO:0005739;GO:0006378;GO:0004652;GO:0000287	ATP binding;protein homodimerization activity;nucleoplasm;UTP binding;histone mRNA catabolic process;manganese ion binding;mitochondrion;mRNA polyadenylation;polynucleotide adenylyltransferase activity;magnesium ion binding	K18060	MTPAP	http://www.genome.jp/dbget-bin/www_bget?ko:K18060	-	-	KOG2277(D)(S-M checkpoint control protein CID1 and related nucleotidyltransferases)	Poly(A)	Poly(A) RNA polymerase, mitochondrial OS=Homo sapiens OX=9606 GN=MTPAP PE=1 SV=1
ENSECAG00000000003	R3HDM4	488.883	416.757	-0.230283	0.752473	0.885988	R3HDM4 isoform 2 [Pongo abelii];R3H domain-containing protein 4 [Equus caballus]	GO:0003676	nucleic acid binding	-	-	-	-	-	-	R3H	R3H domain-containing protein 4 OS=Bos taurus OX=9913 GN=R3HDM4 PE=2 SV=1
ENSECAG00000000004	RNF170	1247.4	1391.62	0.157839	0.698138	0.859956	PREDICTED: E3 ubiquitin-protein ligase RNF170 isoform X1 [Equus przewalskii]	GO:0046872;GO:0016021;GO:0005789;GO:0061630	metal ion binding;integral component of membrane;endoplasmic reticulum membrane;ubiquitin protein ligase activity	K15707	RNF170	http://www.genome.jp/dbget-bin/www_bget?ko:K15707	-	-	KOG2164(O)(Predicted E3 ubiquitin ligase)	E3	E3 ubiquitin-protein ligase RNF170 OS=Homo sapiens OX=9606 GN=RNF170 PE=1 SV=2
ENSECAG00000000005	HNF4G	67.3887	4.17624	-4.01223	9.1e-09	3.6e-07	PREDICTED: hepatocyte nuclear factor 4-gamma isoform X1 [Equus przewalskii]	-	-	K08037	NR2A2,HNF4G	http://www.genome.jp/dbget-bin/www_bget?ko:K08037	-	-	KOG4215(K)(Hepatocyte nuclear factor 4 and similar steroid hormone receptors)	Hepatocyte	Hepatocyte nuclear factor 4-gamma OS=Homo sapiens OX=9606 GN=HNF4G PE=1 SV=3
ENSECAG00000000007	TMEM70	425.045	1191.61	1.48722	0.000328928	0.00402261	transmembrane protein 70, mitochondrial [Equus caballus]	GO:0016021	integral component of membrane	K17966	TMEM70	http://www.genome.jp/dbget-bin/www_bget?ko:K17966	-	-	-	Transmembrane	Transmembrane protein 70, mitochondrial OS=Bos taurus OX=9913 GN=TMEM70 PE=2 SV=1
ENSECAG00000000008	RPLP2	5748.85	3659.82	-0.651499	0.157732	0.423713	hypothetical protein FD754_022065 [Muntiacus muntjak]	GO:0002182;GO:0022625;GO:0003735	cytoplasmic translational elongation;cytosolic large ribosomal subunit;structural constituent of ribosome	K02943	RP-LP2,RPLP2	http://www.genome.jp/dbget-bin/www_bget?ko:K02943	Ribosome	ko03010	KOG3449(J)(60S acidic ribosomal protein P2)	60S	60S acidic ribosomal protein P2 OS=Homo sapiens OX=9606 GN=RPLP2 PE=1 SV=1
ENSECAG00000000010	LRRC58	2128	2714.69	0.351288	0.386412	0.684909	leucine-rich repeat-containing protein 58 [Equus caballus]	-	-	-	-	-	-	-	-	Leucine-rich	Leucine-rich repeat-containing protein 58 OS=Homo sapiens OX=9606 GN=LRRC58 PE=1 SV=2
ENSECAG00000000011	ADGRA2	3033.15	1303.77	-1.21813	0.0601076	0.228783	adhesion G protein-coupled receptor A2 [Equus caballus]	GO:0016021;GO:0007166;GO:0005886;GO:0004930	integral component of membrane;cell surface receptor signaling pathway;plasma membrane;G protein-coupled receptor activity	K08461	ADGRA2,GPR124	http://www.genome.jp/dbget-bin/www_bget?ko:K08461	-	-	-	Adhesion	Adhesion G protein-coupled receptor A2 OS=Homo sapiens OX=9606 GN=ADGRA2 PE=1 SV=2
ENSECAG00000000012	PRKX	674.823	1091.74	0.69405	0.0396624	0.172635	cAMP-dependent protein kinase catalytic subunit PRKX [Equus caballus]	GO:0005524;GO:0004674	ATP binding;protein serine/threonine kinase activity	K19584	PRKX	http://www.genome.jp/dbget-bin/www_bget?ko:K19584	-	-	KOG0616(T)(cAMP-dependent protein kinase catalytic subunit (PKA))	cAMP-dependent	cAMP-dependent protein kinase catalytic subunit PRKX OS=Homo sapiens OX=9606 GN=PRKX PE=1 SV=1
ENSECAG00000000014	GAS6	4911.52	4324	-0.183806	0.732722	0.880032	growth arrest-specific protein 6 [Equus caballus]	GO:0005509;GO:0005576	calcium ion binding;extracellular region	K05464	GAS6	http://www.genome.jp/dbget-bin/www_bget?ko:K05464	-	-	-	Growth	Growth arrest-specific protein 6 OS=Homo sapiens OX=9606 GN=GAS6 PE=1 SV=3
ENSECAG00000000015	KIAA1217	15769.4	19258.9	0.288399	0.372616	0.675602	sickle tail protein homolog isoform X11 [Equus caballus];sickle tail protein homolog isoform X19 [Equus caballus];sickle tail protein homolog isoform X1 [Equus caballus];sickle tail protein homolog isoform X10 [Equus caballus];sickle tail protein homolog isoform X6 [Equus caballus];sickle tail protein homolog isoform X4 [Equus caballus];sickle tail protein homolog isoform X7 [Equus caballus];sick…	GO:0048706;GO:0005737;GO:0030234	embryonic skeletal system development;cytoplasm;enzyme regulator activity	-	-	-	-	-	-	Sickle	Sickle tail protein homolog OS=Homo sapiens OX=9606 GN=KIAA1217 PE=1 SV=2
ENSECAG00000000016	FAM149B1	1424.31	1513.02	0.0871756	0.763657	0.889232	PREDICTED: protein FAM149B1 isoform X2 [Ursus maritimus];protein FAM149B1 isoform X3 [Equus caballus];family with sequence similarity 149 member B1 [Molossus molossus]	-	-	-	-	-	-	-	-	Primary	Primary cilium assembly protein FAM149B1 OS=Bos taurus OX=9913 GN=FAM149B1 PE=2 SV=1
ENSECAG00000000017	CHCHD6	122.644	130.562	0.0902521	0.846332	0.93192	MICOS complex subunit MIC25 isoform X3 [Equus caballus];MICOS complex subunit MIC25 isoform X1 [Equus caballus]	GO:0061617	MICOS complex	K17564	CHCHD6	http://www.genome.jp/dbget-bin/www_bget?ko:K17564	-	-	-	MICOS	MICOS complex subunit MIC25 OS=Homo sapiens OX=9606 GN=CHCHD6 PE=1 SV=1
ENSECAG00000000018	KANSL1L	6232.07	6506.92	0.0622629	0.874935	0.941123	KAT8 regulatory NSL complex subunit 1-like protein isoform X1 [Equus caballus];KAT8 regulatory NSL complex subunit 1-like protein isoform X5 [Equus caballus]	GO:0035035;GO:0044545	histone acetyltransferase binding;NSL complex	-	-	-	-	-	-	KAT8	KAT8 regulatory NSL complex subunit 1-like protein OS=Homo sapiens OX=9606 GN=KANSL1L PE=1 SV=2
ENSECAG00000000019	MRPL52	814.141	1124.11	0.465434	0.155128	0.418992	39S ribosomal protein L52, mitochondrial isoform X3 [Equus caballus]	-	-	K17433	MRPL52	http://www.genome.jp/dbget-bin/www_bget?ko:K17433	-	-	-	39S	39S ribosomal protein L52, mitochondrial OS=Bos taurus OX=9913 GN=MRPL52 PE=1 SV=1
ENSECAG00000000020	THAP1	215.05	211.074	-0.0269226	0.946711	0.976493	PREDICTED: THAP domain-containing protein 1 [Equus asinus];THAP domain-containing protein 1 [Equus caballus]	GO:0001650;GO:0046872;GO:0007346;GO:0042803;GO:0005654;GO:0003700;GO:0001935;GO:0005634;GO:0006357;GO:0008270;GO:0006351;GO:0000978;GO:0043565;GO:0007049;GO:0001227	fibrillar center;metal ion binding;regulation of mitotic cell cycle;protein homodimerization activity;nucleoplasm;DNA-binding transcription factor activity;endothelial cell proliferation;nucleus;regulation of transcription by RNA polymerase II;zinc ion binding;transcription, DNA-templated;RNA polymerase II cis-regulatory region sequence-specific DNA binding;sequence-specific DNA binding;cell cycl…	K23203	THAP1_3	http://www.genome.jp/dbget-bin/www_bget?ko:K23203	-	-	-	THAP	THAP domain-containing protein 1 OS=Bos taurus OX=9913 GN=THAP1 PE=2 SV=1
ENSECAG00000000022	PLXNA1	3205.06	3224.92	0.00891316	0.986258	0.994702	plexin-A1 [Equus caballus]	GO:0016021;GO:0005524;GO:0017154;GO:0005886;GO:0016301	integral component of membrane;ATP binding;semaphorin receptor activity;plasma membrane;kinase activity	K06820	PLXNA	http://www.genome.jp/dbget-bin/www_bget?ko:K06820	Axon guidance	ko04360	KOG3610(T)(Plexins (functional semaphorin receptors))	Plexin-A1	Plexin-A1 OS=Homo sapiens OX=9606 GN=PLXNA1 PE=1 SV=3
ENSECAG00000000024	CHRNA6	8.87625	6.65338	-0.415863	0.820293	0.919049	neuronal acetylcholine receptor subunit alpha-6 isoform X2 [Equus caballus]	GO:0050877;GO:0045202;GO:0045211;GO:0016021;GO:0034220;GO:0043005;GO:0007165;GO:0004888;GO:0030594;GO:0005887;GO:0022848;GO:0007268;GO:0042391	nervous system process;synapse;postsynaptic membrane;integral component of membrane;ion transmembrane transport;neuron projection;signal transduction;transmembrane signaling receptor activity;neurotransmitter receptor activity;integral component of plasma membrane;acetylcholine-gated cation-selective channel activity;chemical synaptic transmission;regulation of membrane potential	K04808	CHRNA6	http://www.genome.jp/dbget-bin/www_bget?ko:K04808	Neuroactive ligand-receptor interaction;Cholinergic synapse	ko04080,ko04725	KOG3645(T)(Acetylcholine receptor)	Neuronal	Neuronal acetylcholine receptor subunit alpha-6 OS=Homo sapiens OX=9606 GN=CHRNA6 PE=1 SV=1
ENSECAG00000000025	FGD1	1005.62	290.478	-1.79159	0.000108324	0.00156297	FYVE, RhoGEF and PH domain-containing protein 1 [Equus caballus]	GO:0007010;GO:0005737;GO:0046872;GO:0030027;GO:0005085;GO:0043087;GO:0005794;GO:0005856;GO:0030036;GO:0008360;GO:0046847;GO:0001726;GO:0031267	cytoskeleton organization;cytoplasm;metal ion binding;lamellipodium;guanyl-nucleotide exchange factor activity;regulation of GTPase activity;Golgi apparatus;cytoskeleton;actin cytoskeleton organization;regulation of cell shape;filopodium assembly;ruffle;small GTPase binding	K05720	FGD1	http://www.genome.jp/dbget-bin/www_bget?ko:K05720	Regulation of actin cytoskeleton	ko04810	KOG4424(T)(Predicted Rho/Rac guanine nucleotide exchange factor/faciogenital dysplasia protein 3)	FYVE,	FYVE, RhoGEF and PH domain-containing protein 1 OS=Homo sapiens OX=9606 GN=FGD1 PE=1 SV=2
ENSECAG00000000026	XG	297.243	217.768	-0.448854	0.300074	0.609615	PREDICTED: glycoprotein Xg isoform X1 [Equus asinus];PREDICTED: glycoprotein Xg isoform X3 [Equus asinus]	-	-	-	-	-	-	-	-	Glycoprotein	Glycoprotein Xg OS=Homo sapiens OX=9606 GN=XG PE=2 SV=1
ENSECAG00000000029	2024-03-05	993.373	1597.31	0.685238	0.0750693	0.265015	E3 ubiquitin-protein ligase MARCHF5 [Bos taurus];E3 ubiquitin-protein ligase MARCHF5 isoform X2 [Cricetulus griseus];PREDICTED: E3 ubiquitin-protein ligase MARCH5 isoform X1 [Equus przewalskii]	GO:0016021;GO:0005783;GO:0051020;GO:0090141;GO:0070585;GO:0000209;GO:0016020;GO:0005789;GO:0051865;GO:0061630;GO:0005741;GO:0008270;GO:0090344;GO:0090140;GO:0005739	integral component of membrane;endoplasmic reticulum;GTPase binding;positive regulation of mitochondrial fission;protein localization to mitochondrion;protein polyubiquitination;membrane;endoplasmic reticulum membrane;protein autoubiquitination;ubiquitin protein ligase activity;mitochondrial outer membrane;zinc ion binding;negative regulation of cell aging;regulation of mitochondrial fission;mito…	K10660	2024-03-05	http://www.genome.jp/dbget-bin/www_bget?ko:K10660	-	-	KOG1609(A)(Protein involved in mRNA turnover and stability)	E3	E3 ubiquitin-protein ligase MARCHF5 OS=Bos taurus OX=9913 GN=MARCHF5 PE=2 SV=1
ENSECAG00000000030	FRA10AC1	843.656	718	-0.232671	0.517649	0.766108	PREDICTED: protein FRA10AC1 isoform X1 [Equus przewalskii];protein FRA10AC1 isoform X2 [Equus caballus]	GO:0016311;GO:0016791	dephosphorylation;phosphatase activity	K13121	FRA10AC1	http://www.genome.jp/dbget-bin/www_bget?ko:K13121	-	-	KOG1297(S)(Uncharacterized conserved protein)	Protein;Protein	Protein FRA10AC1 homolog OS=Mus musculus OX=10090 GN=Fra10ac1 PE=1 SV=3;Protein FRA10AC1 OS=Homo sapiens OX=9606 GN=FRA10AC1 PE=1 SV=3
ENSECAG00000000031	CAMK2G	1086.19	1015.74	-0.0967437	0.762889	0.888884	calcium/calmodulin-dependent protein kinase type II subunit gamma isoform X26 [Chlorocebus sabaeus];calcium/calmodulin-dependent protein kinase type II subunit gamma isoform X30 [Pan paniscus]; Short=CaMK-II subunit gamma [Homo sapiens]; Short=CaM kinase II subunit gamma;calcium/calmodulin-dependent protein kinase (CaM kinase) II gamma, isoform CRA_o [Homo sapiens];RecName: Full=Calcium/calmoduli…	GO:0043005;GO:0042802;GO:1900034;GO:0106310;GO:0106311;GO:0051924;GO:0005737;GO:0005516;GO:0005954;GO:0030073;GO:0004683;GO:0033017;GO:0005654;GO:0030154;GO:0016020;GO:0005829;GO:0005524;GO:0010975;GO:0004723;GO:0042803;GO:0004674;GO:0030666;GO:0007399;GO:0060333;GO:0016301;GO:0014733	neuron projection;identical protein binding;regulation of cellular response to heat;protein serine kinase activity;protein serine/threonine kinase activity;regulation of calcium ion transport;cytoplasm;calmodulin binding;calcium- and calmodulin-dependent protein kinase complex;insulin secretion;calmodulin-dependent protein kinase activity;sarcoplasmic reticulum membrane;nucleoplasm;cell different…	K04515	CAMK2	http://www.genome.jp/dbget-bin/www_bget?ko:K04515	Necroptosis;Oocyte meiosis;Calcium signaling pathway;ErbB signaling pathway;HIF-1 signaling pathway;Wnt signaling pathway;cAMP signaling pathway;Adrenergic signaling in cardiomyocytes;Axon guidance;Gastric acid secretion;Aldosterone synthesis and secretion;Glucagon signaling pathway;GnRH signaling pathway;Insulin secretion;Melanogenesis;Oxytocin signaling pathway;Circadian entrainment;Cholinergic…	ko04217,ko04114,ko04020,ko04012,ko04066,ko04310,ko04024,ko04261,ko04360,ko04971,ko04925,ko04922,ko04912,ko04911,ko04916,ko04921,ko04713,ko04725,ko04728,ko04720,ko04722,ko04750,ko04740,ko04745	KOG0033(T)(Ca2+/calmodulin-dependent protein kinase, EF-Hand protein superfamily);KOG0032(T)(Ca2+/calmodulin-dependent protein kinase, EF-Hand protein superfamily)	Calcium/calmodulin-dependent;Calcium/calmodulin-dependent	Calcium/calmodulin-dependent protein kinase type II subunit gamma OS=Mus musculus OX=10090 GN=Camk2g PE=1 SV=1;Calcium/calmodulin-dependent protein kinase type II subunit gamma OS=Homo sapiens OX=9606 GN=CAMK2G PE=1 SV=4
ENSECAG00000000035	GNL3L	1553.17	1673.84	0.107943	0.705092	0.863189	guanine nucleotide-binding protein-like 3-like protein isoform X1 [Equus caballus]	GO:0005525	GTP binding	K14538	NUG1,GNL3	http://www.genome.jp/dbget-bin/www_bget?ko:K14538	Ribosome biogenesis in eukaryotes	ko03008	KOG1424(R)(Predicted GTP-binding protein MMR1);KOG2423(R)(Nucleolar GTPase)	Guanine	Guanine nucleotide-binding protein-like 3-like protein OS=Bos taurus OX=9913 GN=GNL3L PE=2 SV=1
ENSECAG00000000036	MAGED2	3450.62	2891.39	-0.255095	0.488026	0.749169	PREDICTED: melanoma-associated antigen D2 [Equus asinus]	GO:0005730;GO:0070294;GO:0005829;GO:0005654;GO:0007565	nucleolus;renal sodium ion absorption;cytosol;nucleoplasm;female pregnancy	-	-	-	-	-	-	Melanoma-associated	Melanoma-associated antigen D2 OS=Homo sapiens OX=9606 GN=MAGED2 PE=1 SV=2
ENSECAG00000000037	HINT2	731.151	687.792	-0.0881956	0.879936	0.943568	histidine triad nucleotide-binding protein 2, mitochondrial [Equus caballus]	GO:0005737;GO:2000757;GO:0016042;GO:0006915;GO:0003824;GO:0016787;GO:0006694;GO:0005739;GO:0000166	cytoplasm;negative regulation of peptidyl-lysine acetylation;lipid catabolic process;apoptotic process;catalytic activity;hydrolase activity;steroid biosynthetic process;mitochondrion;nucleotide binding	-	-	-	-	-	KOG3275(T)(Zinc-binding protein of the histidine triad (HIT) family)	Histidine	Histidine triad nucleotide-binding protein 2, mitochondrial OS=Homo sapiens OX=9606 GN=HINT2 PE=1 SV=1
ENSECAG00000000039	PFKFB1	9.1937	0.196432	-5.54855	0.00388009	0.0301201	PREDICTED: 6-phosphofructo-2-kinase/fructose-2,6-bisphosphatase 1 isoform X1 [Myotis brandtii]	GO:0006000;GO:0003873;GO:0004331;GO:0006003;GO:0005524	fructose metabolic process;6-phosphofructo-2-kinase activity;fructose-2,6-bisphosphate 2-phosphatase activity;fructose 2,6-bisphosphate metabolic process;ATP binding	K19028	PFKFB1	http://www.genome.jp/dbget-bin/www_bget?ko:K19028	AMPK signaling pathway;Fructose and mannose metabolism;Glucagon signaling pathway	ko04152,ko00051,ko04922	KOG0234(G)(Fructose-6-phosphate 2-kinase/fructose-2,6-biphosphatase)	6-phosphofructo-2-kinase/fructose-2,6-bisphosphatase	6-phosphofructo-2-kinase/fructose-2,6-bisphosphatase 1 OS=Homo sapiens OX=9606 GN=PFKFB1 PE=1 SV=3
ENSECAG00000000040	IKZF2	236.427	293.442	0.311683	0.505896	0.762579	LOW QUALITY PROTEIN: zinc finger protein Helios-like [Equus caballus]	-	-	K09220	IKZF,ZNFN1A	http://www.genome.jp/dbget-bin/www_bget?ko:K09220	-	-	-	Zinc	Zinc finger protein Helios OS=Homo sapiens OX=9606 GN=IKZF2 PE=1 SV=2
ENSECAG00000000041	FAM217A	19.6962	15.9441	-0.304896	0.688451	0.854503	protein FAM217A isoform X1 [Equus caballus];protein FAM217A isoform X3 [Equus caballus];protein FAM217A isoform X6 [Equus caballus]	-	-	-	-	-	-	-	-	Protein	Protein FAM217A OS=Homo sapiens OX=9606 GN=FAM217A PE=1 SV=2
ENSECAG00000000042	ZC3H11A	11947.4	11600.7	-0.0424848	0.891564	0.949627	PREDICTED: zinc finger CCCH domain-containing protein 11A isoform X2 [Equus przewalskii];PREDICTED: zinc finger CCCH domain-containing protein 11A isoform X1 [Equus przewalskii]	-	-	K22415	ZC3H11	http://www.genome.jp/dbget-bin/www_bget?ko:K22415	-	-	-	Zinc	Zinc finger CCCH domain-containing protein 11A OS=Homo sapiens OX=9606 GN=ZC3H11A PE=1 SV=3
ENSECAG00000000043	CHRNB3	2.55221	0.187446	-3.7672	0.338483	0.647708	PREDICTED: neuronal acetylcholine receptor subunit beta-3 [Equus przewalskii]	GO:0035094;GO:0007165;GO:0007271;GO:0043005;GO:0034220;GO:0016021;GO:0045211;GO:0045202;GO:0050877;GO:0042391;GO:0007268;GO:0022848;GO:0005887;GO:0030594;GO:0004888	response to nicotine;signal transduction;synaptic transmission, cholinergic;neuron projection;ion transmembrane transport;integral component of membrane;postsynaptic membrane;synapse;nervous system process;regulation of membrane potential;chemical synaptic transmission;acetylcholine-gated cation-selective channel activity;integral component of plasma membrane;neurotransmitter receptor activity;tr…	K04814	CHRNB3	http://www.genome.jp/dbget-bin/www_bget?ko:K04814	Neuroactive ligand-receptor interaction	ko04080	KOG3645(T)(Acetylcholine receptor)	Neuronal	Neuronal acetylcholine receptor subunit beta-3 OS=Homo sapiens OX=9606 GN=CHRNB3 PE=2 SV=2
ENSECAG00000000046	FAM13C	493.818	139.57	-1.82299	3.87e-07	1.1e-05	protein FAM13C isoform X2 [Equus caballus];protein FAM13C isoform X3 [Equus caballus];protein FAM13C isoform X5 [Equus caballus]	-	-	-	-	-	-	-	-	Protein	Protein FAM13C OS=Homo sapiens OX=9606 GN=FAM13C PE=1 SV=2
ENSECAG00000000047	MPC2	513.914	918.033	0.837021	0.0157327	0.0878966	mitochondrial pyruvate carrier 2 isoform X1 [Neophocaena asiaeorientalis asiaeorientalis]	GO:0061732;GO:0035774;GO:0016021;GO:0005743;GO:0006850;GO:0050833	mitochondrial acetyl-CoA biosynthetic process from pyruvate;positive regulation of insulin secretion involved in cellular response to glucose stimulus;integral component of membrane;mitochondrial inner membrane;mitochondrial pyruvate transmembrane transport;pyruvate transmembrane transporter activity	K22139	MPC2	http://www.genome.jp/dbget-bin/www_bget?ko:K22139	-	-	KOG1590(S)(Uncharacterized conserved protein)	Mitochondrial	Mitochondrial pyruvate carrier 2 OS=Homo sapiens OX=9606 GN=MPC2 PE=1 SV=1
ENSECAG00000000048	UBA2	3264.75	3570.64	0.129213	0.742707	0.880653	SUMO-activating enzyme subunit 2 isoform X1 [Equus caballus];PREDICTED: SUMO-activating enzyme subunit 2 isoform X2 [Equus asinus]	GO:0032446;GO:0033235;GO:0000287;GO:0046982;GO:0044390;GO:0019948;GO:0005524;GO:0044388;GO:0008134;GO:0016925;GO:0005654;GO:0046872;GO:0031510;GO:0032183;GO:0005737	protein modification by small protein conjugation;positive regulation of protein sumoylation;magnesium ion binding;protein heterodimerization activity;ubiquitin-like protein conjugating enzyme binding;SUMO activating enzyme activity;ATP binding;small protein activating enzyme binding;transcription factor binding;protein sumoylation;nucleoplasm;metal ion binding;SUMO activating enzyme complex;SUMO…	K10685	UBLE1B,SAE2,UBA2	http://www.genome.jp/dbget-bin/www_bget?ko:K10685	Ubiquitin mediated proteolysis	ko04120	KOG2015(O)(NEDD8-activating complex, catalytic component UBA3)	SUMO-activating	SUMO-activating enzyme subunit 2 OS=Homo sapiens OX=9606 GN=UBA2 PE=1 SV=2
ENSECAG00000000050	WASF3	1734.58	1442.71	-0.265799	0.509307	0.762579	wiskott-Aldrich syndrome protein family member 3 isoform X2 [Equus caballus];wiskott-Aldrich syndrome protein family member 3 isoform X1 [Equus caballus]	GO:0098794;GO:0030032;GO:0098885;GO:0008360;GO:0003779;GO:0031643;GO:0005856;GO:0014003;GO:0030036;GO:2000601;GO:0098978;GO:0071933;GO:0031209;GO:0034237;GO:0005737;GO:0030027	postsynapse;lamellipodium assembly;modification of postsynaptic actin cytoskeleton;regulation of cell shape;actin binding;positive regulation of myelination;cytoskeleton;oligodendrocyte development;actin cytoskeleton organization;positive regulation of Arp2/3 complex-mediated actin nucleation;glutamatergic synapse;Arp2/3 complex binding;SCAR complex;protein kinase A regulatory subunit binding;cyt…	K06083	WASF3	http://www.genome.jp/dbget-bin/www_bget?ko:K06083	Adherens junction;Fc gamma R-mediated phagocytosis	ko04520,ko04666	KOG1830(Z)(Wiskott Aldrich syndrome proteins)	Wiskott-Aldrich	Wiskott-Aldrich syndrome protein family member 3 OS=Homo sapiens OX=9606 GN=WASF3 PE=1 SV=2
ENSECAG00000000051	IL1B	303.866	113.178	-1.42484	0.00185163	0.0166789	interleukin-1 beta, partial [Equus caballus];interleukin-1b [Equus caballus]	GO:0071222;GO:0005829;GO:0019221;GO:0032729;GO:0005615;GO:0010573;GO:2000556;GO:0006954;GO:0006955;GO:0005125;GO:0005149;GO:0051781;GO:0005178;GO:0033092;GO:0050999;GO:0001660;GO:0005764;GO:0010628	cellular response to lipopolysaccharide;cytosol;cytokine-mediated signaling pathway;positive regulation of interferon-gamma production;extracellular space;vascular endothelial growth factor production;positive regulation of T-helper 1 cell cytokine production;inflammatory response;immune response;cytokine activity;interleukin-1 receptor binding;positive regulation of cell division;integrin bindin…	K04519	IL1B	http://www.genome.jp/dbget-bin/www_bget?ko:K04519	Necroptosis;MAPK signaling pathway;NF-kappa B signaling pathway;TNF signaling pathway;Cytokine-cytokine receptor interaction;Osteoclast differentiation;Cytosolic DNA-sensing pathway;Hematopoietic cell lineage;IL-17 signaling pathway;NOD-like receptor signaling pathway;Th17 cell differentiation;Toll-like receptor signaling pathway;Inflammatory mediator regulation of TRP channels	ko04217,ko04010,ko04064,ko04668,ko04060,ko04380,ko04623,ko04640,ko04657,ko04621,ko04659,ko04620,ko04750	-	Interleukin-1	Interleukin-1 beta OS=Equus caballus OX=9796 GN=IL1B PE=2 SV=1
ENSECAG00000000053	AIMP2	657.393	1172.38	0.834612	0.00510702	0.0373596	PREDICTED: aminoacyl tRNA synthase complex-interacting multifunctional protein 2 isoform X1 [Equus przewalskii]	GO:0005634;GO:0005829;GO:0007275;GO:0030154;GO:0006915;GO:0017101	nucleus;cytosol;multicellular organism development;cell differentiation;apoptotic process;aminoacyl-tRNA synthetase multienzyme complex	K15438	AIMP2	http://www.genome.jp/dbget-bin/www_bget?ko:K15438	-	-	-	Aminoacyl	Aminoacyl tRNA synthase complex-interacting multifunctional protein 2 OS=Bos taurus OX=9913 GN=AIMP2 PE=2 SV=1
ENSECAG00000000054	CCL17	1.92334	0.183126	-3.39271	0.376661	0.678451	C-C motif chemokine 17 isoform X2 [Equus caballus];C-C motif chemokine 17 isoform X1 [Equus caballus]	GO:0005615;GO:0045662;GO:0008009;GO:0006955	extracellular space;negative regulation of myoblast differentiation;chemokine activity;immune response	K21083	CCL17	http://www.genome.jp/dbget-bin/www_bget?ko:K21083	Cytokine-cytokine receptor interaction;Chemokine signaling pathway;IL-17 signaling pathway	ko04060,ko04062,ko04657	-	C-C	C-C motif chemokine 17 OS=Canis lupus familiaris OX=9615 GN=CCL17 PE=2 SV=1
ENSECAG00000000057	TRMT5	847.937	1515.34	0.837613	0.043674	0.184278	PREDICTED: tRNA (guanine(37)-N1)-methyltransferase isoform X2 [Equus przewalskii]	GO:0052906;GO:0005634;GO:0005759	tRNA (guanine(37)-N(1))-methyltransferase activity;nucleus;mitochondrial matrix	K15429	TRM5,TRMT5	http://www.genome.jp/dbget-bin/www_bget?ko:K15429	-	-	-	tRNA	tRNA (guanine(37)-N1)-methyltransferase OS=Macaca mulatta OX=9544 GN=TRMT5 PE=3 SV=1
ENSECAG00000000060	CIAPIN1	389.198	610.777	0.650142	0.0669727	0.245423	PREDICTED: anamorsin [Equus asinus]	GO:0005737;GO:0005730;GO:0043066;GO:0046872;GO:0051537;GO:0005654;GO:0006915;GO:0051539;GO:0030097;GO:0005634;GO:0009055;GO:0005758;GO:0016226	cytoplasm;nucleolus;negative regulation of apoptotic process;metal ion binding;2 iron, 2 sulfur cluster binding;nucleoplasm;apoptotic process;4 iron, 4 sulfur cluster binding;hemopoiesis;nucleus;electron transfer activity;mitochondrial intermembrane space;iron-sulfur cluster assembly	K22746	CIAPIN1,DRE2	http://www.genome.jp/dbget-bin/www_bget?ko:K22746	-	-	KOG4020(S)(Protein DRE2, required for cell viability)	Anamorsin	Anamorsin OS=Bos taurus OX=9913 GN=CIAPIN1 PE=2 SV=1
ENSECAG00000000063	PTCHD3	24.5807	67.0132	1.44692	0.00978542	0.0620494	patched domain-containing protein 3 [Equus caballus]	GO:0016021	integral component of membrane	-	-	-	-	-	KOG1934(R)(Predicted membrane protein (patched superfamily))	Patched	Patched domain-containing protein 3 OS=Mus musculus OX=10090 GN=Ptchd3 PE=1 SV=1
ENSECAG00000000064	ELOC	135.339	197.167	0.542847	0.146712	0.405054	elongin-C isoform X1 [Myotis lucifugus]	GO:0003746;GO:0006511	translation elongation factor activity;ubiquitin-dependent protein catabolic process	K03872	ELOC,TCEB1	http://www.genome.jp/dbget-bin/www_bget?ko:K03872	HIF-1 signaling pathway;Ubiquitin mediated proteolysis	ko04066,ko04120	KOG3473(K)(RNA polymerase II transcription elongation factor Elongin/SIII, subunit elongin C)	Elongin-C	Elongin-C OS=Bos taurus OX=9913 GN=ELOC PE=1 SV=1
ENSECAG00000000066	NAP1L1	17019.9	15881.4	-0.0998814	0.786267	0.902053	nucleosome assembly protein 1-like 1 isoform X4 [Callorhinus ursinus];nucleosome assembly protein 1-like 1 isoform X1 [Acinonyx jubatus];PREDICTED: nucleosome assembly protein 1-like 1 isoform X1 [Lipotes vexillifer];nucleosome assembly protein 1-like 1 isoform X1 [Ailuropoda melanoleuca];PREDICTED: nucleosome assembly protein 1-like 1 isoform X1 [Odobenus rosmarus divergens];nucleosome assembly …	GO:0005737;GO:0003682;GO:0050769;GO:2000179;GO:0005634;GO:0006334;GO:0000785;GO:0042393	cytoplasm;chromatin binding;positive regulation of neurogenesis;positive regulation of neural precursor cell proliferation;nucleus;nucleosome assembly;chromatin;histone binding	K11279	NAP1L1,NRP	http://www.genome.jp/dbget-bin/www_bget?ko:K11279	-	-	KOG1507(BD)(Nucleosome assembly protein NAP-1);KOG1508(L)(DNA replication factor/protein phosphatase inhibitor SET/SPR-2)	Nucleosome	Nucleosome assembly protein 1-like 1 OS=Homo sapiens OX=9606 GN=NAP1L1 PE=1 SV=1
ENSECAG00000000072	MAP7D2	211.232	57.5276	-1.8765	0.000760538	0.00799527	MAP7 domain-containing protein 2 isoform X4 [Equus caballus];MAP7 domain-containing protein 2 isoform X6 [Equus caballus];MAP7 domain-containing protein 2 isoform X3 [Equus caballus]	-	-	-	-	-	-	-	-	MAP7;MAP7	MAP7 domain-containing protein 2 OS=Pongo abelii OX=9601 GN=MAP7D2 PE=2 SV=1;MAP7 domain-containing protein 2 OS=Homo sapiens OX=9606 GN=MAP7D2 PE=1 SV=2
ENSECAG00000000074	METRNL	274.503	265.36	-0.0488701	0.940002	0.974355	meteorin-like protein [Equus caballus]	GO:0005179;GO:0005576;GO:0050728;GO:0009409;GO:0014850;GO:0090336	hormone activity;extracellular region;negative regulation of inflammatory response;response to cold;response to muscle activity;positive regulation of brown fat cell differentiation	-	-	-	-	-	-	Meteorin-like	Meteorin-like protein OS=Homo sapiens OX=9606 GN=METRNL PE=2 SV=1
ENSECAG00000000077	CPEB3	1061.4	875.01	-0.278591	0.477999	0.743733	cytoplasmic polyadenylation element-binding protein 3 isoform X2 [Equus caballus];cytoplasmic polyadenylation element-binding protein 3 isoform X1 [Equus caballus]	GO:0003730;GO:0045182	mRNA 3'-UTR binding;translation regulator activity	K02602	CPEB,ORB	http://www.genome.jp/dbget-bin/www_bget?ko:K02602	Oocyte meiosis;Dorso-ventral axis formation;Progesterone-mediated oocyte maturation	ko04114,ko04320,ko04914	KOG0129(J)(Predicted RNA-binding protein (RRM superfamily));KOG4205(A)(RNA-binding protein musashi/mRNA cleavage and polyadenylation factor I complex, subunit HRP1)	Cytoplasmic;Cytoplasmic	Cytoplasmic polyadenylation element-binding protein 3 OS=Homo sapiens OX=9606 GN=CPEB3 PE=1 SV=2;Cytoplasmic polyadenylation element-binding protein 3 OS=Mus musculus OX=10090 GN=Cpeb3 PE=1 SV=1
ENSECAG00000000078	EXOC2	5101.83	7467.83	0.549674	0.152005	0.413764	exocyst complex component 2 isoform X4 [Equus caballus];exocyst complex component 2 isoform X8 [Equus caballus];PREDICTED: exocyst complex component 2 isoform X1 [Equus asinus]	-	-	K17637	EXOC2,SEC5	http://www.genome.jp/dbget-bin/www_bget?ko:K17637	Ras signaling pathway	ko04014	KOG2347(U)(Sec5 subunit of exocyst complex)	Exocyst	Exocyst complex component 2 OS=Homo sapiens OX=9606 GN=EXOC2 PE=1 SV=1
ENSECAG00000000080	PRXL2C	173.752	320.836	0.884802	0.00980995	0.0621432	thioredoxin-like protein AAED1 isoform X1 [Equus caballus]	-	-	-	-	-	-	-	-	Peroxiredoxin-like	Peroxiredoxin-like 2C OS=Homo sapiens OX=9606 GN=PRXL2C PE=2 SV=1
ENSECAG00000000081	PTER	158.315	280.87	0.827103	0.143897	0.400647	phosphotriesterase-related protein [Equus caballus]	GO:0009056;GO:0016788;GO:0008270	catabolic process;hydrolase activity, acting on ester bonds;zinc ion binding	K07048	PTER,php	http://www.genome.jp/dbget-bin/www_bget?ko:K07048	-	-	-	Phosphotriesterase-related	Phosphotriesterase-related protein OS=Bos taurus OX=9913 GN=PTER PE=2 SV=1
ENSECAG00000000084	ACBD3	1980.1	2568.81	0.375529	0.32684	0.635566	Golgi resident protein GCP60 isoform X2 [Equus caballus]	GO:0034237;GO:0000062;GO:0000139	protein kinase A regulatory subunit binding;fatty-acyl-CoA binding;Golgi membrane	-	-	-	-	-	-	Golgi	Golgi resident protein GCP60 OS=Homo sapiens OX=9606 GN=ACBD3 PE=1 SV=4
ENSECAG00000000085	AGA	1235.85	3450.23	1.48119	6.43e-05	0.000997964	PREDICTED: N(4)-(beta-N-acetylglucosaminyl)-L-asparaginase [Equus przewalskii]	-	-	K01444	AGA,aspG	http://www.genome.jp/dbget-bin/www_bget?ko:K01444	Lysosome;Other glycan degradation	ko04142,ko00511	KOG1592(E)(Asparaginase)	N(4)-(beta-N-acetylglucosaminyl)-L-asparaginase	N(4)-(beta-N-acetylglucosaminyl)-L-asparaginase OS=Homo sapiens OX=9606 GN=AGA PE=1 SV=2
ENSECAG00000000090	MAP3K8	477.999	923.263	0.949735	0.00474096	0.0352164	mitogen-activated protein kinase kinase kinase 8 isoform X1 [Equus caballus]	GO:0005829;GO:0005524;GO:0004672;GO:0106311;GO:0106310;GO:0004709	cytosol;ATP binding;protein kinase activity;protein serine/threonine kinase activity;protein serine kinase activity;MAP kinase kinase kinase activity	K04415	MAP3K8,COT	http://www.genome.jp/dbget-bin/www_bget?ko:K04415	MAPK signaling pathway;TNF signaling pathway;T cell receptor signaling pathway;Toll-like receptor signaling pathway	ko04010,ko04668,ko04660,ko04620	KOG0201(T)(Serine/threonine protein kinase)	Mitogen-activated	Mitogen-activated protein kinase kinase kinase 8 OS=Homo sapiens OX=9606 GN=MAP3K8 PE=1 SV=2
ENSECAG00000000091	PBLD	277.357	393.491	0.504583	0.0937898	0.305439	phenazine biosynthesis-like domain-containing protein [Equus caballus]	GO:0003824;GO:0009058	catalytic activity;biosynthetic process	-	-	-	-	-	KOG3033(R)(Predicted PhzC/PhzF-type epimerase)	Phenazine	Phenazine biosynthesis-like domain-containing protein OS=Homo sapiens OX=9606 GN=PBLD PE=1 SV=2
ENSECAG00000000095	GOT1	444.823	1066.43	1.26149	0.000521503	0.00583856	aspartate aminotransferase, cytoplasmic [Equus caballus]	GO:0019551;GO:0004609;GO:0032869;GO:0006532;GO:0006114;GO:0006533;GO:0006520;GO:0006107;GO:0007219;GO:0005829;GO:0030170;GO:0005654;GO:0004069;GO:0047801;GO:0051384;GO:0019550;GO:0009058;GO:0055089	glutamate catabolic process to 2-oxoglutarate;phosphatidylserine decarboxylase activity;cellular response to insulin stimulus;aspartate biosynthetic process;glycerol biosynthetic process;aspartate catabolic process;cellular amino acid metabolic process;oxaloacetate metabolic process;Notch signaling pathway;cytosol;pyridoxal phosphate binding;nucleoplasm;L-aspartate:2-oxoglutarate aminotransferase…	K14454	GOT1	http://www.genome.jp/dbget-bin/www_bget?ko:K14454	Alanine, aspartate and glutamate metabolism;Arginine and proline metabolism;Arginine biosynthesis;Cysteine and methionine metabolism;Phenylalanine metabolism;Phenylalanine, tyrosine and tryptophan biosynthesis;Tyrosine metabolism;Isoquinoline alkaloid biosynthesis;Tropane, piperidine and pyridine alkaloid biosynthesis;Carbon fixation in photosynthetic organisms;2-Oxocarboxylic acid metabolism;Bio…	ko00250,ko00330,ko00220,ko00270,ko00360,ko00400,ko00350,ko00950,ko00960,ko00710,ko01210,ko01230,ko01200	KOG1412(E)(Aspartate aminotransferase/Glutamic oxaloacetic transaminase AAT2/GOT1);KOG1411(E)(Aspartate aminotransferase/Glutamic oxaloacetic transaminase AAT1/GOT2)	Aspartate	Aspartate aminotransferase, cytoplasmic OS=Equus caballus OX=9796 GN=GOT1 PE=1 SV=2
ENSECAG00000000096	SLC20A2	888.227	1483.85	0.740341	0.0152047	0.0858581	sodium-dependent phosphate transporter 2 isoform X2 [Equus caballus];sodium-dependent phosphate transporter 2 isoform X1 [Equus caballus]	GO:0015293;GO:0035435;GO:0016021;GO:0005315;GO:0005887;GO:0006817	symporter activity;phosphate ion transmembrane transport;integral component of membrane;inorganic phosphate transmembrane transporter activity;integral component of plasma membrane;phosphate ion transport	K14640	SLC20A,PIT	http://www.genome.jp/dbget-bin/www_bget?ko:K14640	-	-	-	Sodium-dependent	Sodium-dependent phosphate transporter 2 OS=Felis catus OX=9685 GN=SLC20A2 PE=1 SV=1
ENSECAG00000000099	NDRG4	3085.68	1378.94	-1.16203	0.0380639	0.167504	protein NDRG4 isoform X3 [Equus caballus];protein NDRG4 isoform X2 [Equus caballus]	-	-	-	-	-	-	-	-	Protein;Protein	Protein NDRG4 OS=Xenopus tropicalis OX=8364 GN=ndrg4 PE=2 SV=1;Protein NDRG4 OS=Homo sapiens OX=9606 GN=NDRG4 PE=1 SV=2
ENSECAG00000000101	PAOX	249.396	200.146	-0.317387	0.503658	0.761868	peroxisomal N(1)-acetyl-spermine/spermidine oxidase [Equus caballus]	GO:0016491	oxidoreductase activity	K00308	PAOX	http://www.genome.jp/dbget-bin/www_bget?ko:K00308	Peroxisome	ko04146	KOG0029(Q)(Amine oxidase)	Peroxisomal;Peroxisomal	Peroxisomal N(1)-acetyl-spermine/spermidine oxidase OS=Homo sapiens OX=9606 GN=PAOX PE=1 SV=4;Peroxisomal N(1)-acetyl-spermine/spermidine oxidase OS=Bos taurus OX=9913 GN=PAOX PE=1 SV=3
ENSECAG00000000102	EIF5B	4057.41	6013.45	0.567632	0.10451	0.328296	eukaryotic translation initiation factor 5B [Equus caballus]	GO:0003924;GO:0005525;GO:0003743	GTPase activity;GTP binding;translation initiation factor activity	K03243	EIF5B	http://www.genome.jp/dbget-bin/www_bget?ko:K03243	RNA transport	ko03013	GTPase));KOG1145(J)(Mitochondrial translation initiation factor 2 (IF-2	Eukaryotic	Eukaryotic translation initiation factor 5B OS=Homo sapiens OX=9606 GN=EIF5B PE=1 SV=4
ENSECAG00000000103	ANKRD39	564.276	653.33	0.211411	0.600104	0.81467	ankyrin repeat domain-containing protein 39 [Equus caballus]	-	-	-	-	-	-	-	-	Ankyrin	Ankyrin repeat domain-containing protein 39 OS=Bos taurus OX=9913 GN=ANKRD39 PE=2 SV=1
ENSECAG00000000105	GCNT2	3015.26	5068.57	0.749296	0.0184089	0.0988007	N-acetyllactosaminide beta-1,6-N-acetylglucosaminyl-transferase isoform X2 [Equus caballus];N-acetyllactosaminide beta-1,6-N-acetylglucosaminyl-transferase isoform X1 [Equus caballus]	GO:0008375;GO:0000139;GO:0008109;GO:0016021;GO:0070374;GO:0007179;GO:0051897;GO:0036438;GO:0010608;GO:0006486;GO:0030335;GO:0010718;GO:0016757;GO:0034116;GO:0010812	acetylglucosaminyltransferase activity;Golgi membrane;N-acetyllactosaminide beta-1,6-N-acetylglucosaminyltransferase activity;integral component of membrane;positive regulation of ERK1 and ERK2 cascade;transforming growth factor beta receptor signaling pathway;positive regulation of protein kinase B signaling;maintenance of lens transparency;posttranscriptional regulation of gene expression;prote…	K00742	GCNT2	http://www.genome.jp/dbget-bin/www_bget?ko:K00742	Glycosphingolipid biosynthesis - lacto and neolacto series	ko00601	KOG0799(G)(Branching enzyme)	N-acetyllactosaminide;N-acetyllactosaminide	N-acetyllactosaminide beta-1,6-N-acetylglucosaminyl-transferase OS=Mus musculus OX=10090 GN=Gcnt2 PE=2 SV=2;N-acetyllactosaminide beta-1,6-N-acetylglucosaminyl-transferase OS=Homo sapiens OX=9606 GN=GCNT2 PE=1 SV=1
ENSECAG00000000106	TXNDC5	1343.45	4390	1.70828	1.4e-10	7.78e-09	thioredoxin domain-containing protein 5 [Equus caballus]	GO:0003756;GO:0005788	protein disulfide isomerase activity;endoplasmic reticulum lumen	K13984	TXNDC5,ERP46	http://www.genome.jp/dbget-bin/www_bget?ko:K13984	Protein processing in endoplasmic reticulum	ko04141	KOG0191(O)(Thioredoxin/protein disulfide isomerase)	Thioredoxin	Thioredoxin domain-containing protein 5 OS=Homo sapiens OX=9606 GN=TXNDC5 PE=1 SV=2
ENSECAG00000000107	BCL2A1	48.1088	26.3678	-0.867524	0.235283	0.534245	PREDICTED: bcl-2-related protein A1 [Equus przewalskii]	GO:0006915;GO:0043066	apoptotic process;negative regulation of apoptotic process	K02162	BCL2A1	http://www.genome.jp/dbget-bin/www_bget?ko:K02162	Apoptosis;NF-kappa B signaling pathway	ko04210,ko04064	-	Bcl-2-related	Bcl-2-related protein A1 OS=Homo sapiens OX=9606 GN=BCL2A1 PE=1 SV=1
ENSECAG00000000110	WRN	1425.85	2037.13	0.514722	0.127841	0.372994	Werner syndrome ATP-dependent helicase isoform X2 [Equus caballus]	-	-	K10900	WRN,RECQL2	http://www.genome.jp/dbget-bin/www_bget?ko:K10900	-	-	KOG4373(R)(Predicted 3'-5' exonuclease)	Werner	Werner syndrome ATP-dependent helicase OS=Homo sapiens OX=9606 GN=WRN PE=1 SV=2
ENSECAG00000000113	ACOT11	54.1482	40.3386	-0.424752	0.616911	0.822647	acyl-coenzyme A thioesterase 11 isoform X3 [Equus caballus];acyl-coenzyme A thioesterase 11 isoform X2 [Equus caballus];acyl-coenzyme A thioesterase 11 isoform X1 [Equus caballus]	GO:0005829;GO:0006631;GO:0008289;GO:0052689;GO:0016790	cytosol;fatty acid metabolic process;lipid binding;carboxylic ester hydrolase activity;thiolester hydrolase activity	K12417	ACOT11	http://www.genome.jp/dbget-bin/www_bget?ko:K12417	-	-	-	Acyl-coenzyme	Acyl-coenzyme A thioesterase 11 OS=Mus musculus OX=10090 GN=Acot11 PE=1 SV=1
ENSECAG00000000116	SUPT20H	3239.8	4430.45	0.451549	0.180903	0.458812	transcription factor SPT20 homolog isoform X2 [Equus caballus];transcription factor SPT20 homolog isoform X8 [Equus caballus];transcription factor SPT20 homolog isoform X6 [Equus caballus];transcription factor SPT20 homolog isoform X4 [Equus caballus]	GO:0006357;GO:0003712;GO:0000124	regulation of transcription by RNA polymerase II;transcription coregulator activity;SAGA complex	K21245	SUPT20H	http://www.genome.jp/dbget-bin/www_bget?ko:K21245	Autophagy - animal	ko04140	-	Transcription	Transcription factor SPT20 homolog OS=Homo sapiens OX=9606 GN=SUPT20H PE=1 SV=2
ENSECAG00000000117	ZNF483	157.02	99.9464	-0.651724	0.313854	0.625008	zinc finger protein 483 isoform X2 [Equus caballus]	-	-	K09229	ZKSCAN	http://www.genome.jp/dbget-bin/www_bget?ko:K09229	-	-	-	Zinc	Zinc finger protein 483 OS=Homo sapiens OX=9606 GN=ZNF483 PE=1 SV=3
ENSECAG00000000119	FAM221B	21.1388	17.6957	-0.256495	0.781708	0.899136	protein FAM221B isoform X3 [Equus caballus];PREDICTED: protein FAM221B isoform X1 [Equus przewalskii]	-	-	-	-	-	-	-	-	Protein	Protein FAM221B OS=Homo sapiens OX=9606 GN=FAM221B PE=1 SV=2
ENSECAG00000000121	NAV3	1370.87	666.836	-1.03969	0.000792048	0.00826351	neuron navigator 3 isoform X7 [Equus caballus];neuron navigator 3 isoform X2 [Equus caballus];neuron navigator 3 isoform X6 [Equus caballus];neuron navigator 3 isoform X4 [Equus caballus];neuron navigator 3 isoform X1 [Equus caballus];neuron navigator 3 isoform X8 [Equus caballus];neuron navigator 3 isoform X3 [Equus caballus]	GO:0022008;GO:0016887;GO:0005524	neurogenesis;ATP hydrolysis activity;ATP binding	-	-	-	-	-	KOG0035(Z)(Ca2+-binding actin-bundling protein (actinin), alpha chain (EF-Hand protein superfamily))	Neuron	Neuron navigator 3 OS=Homo sapiens OX=9606 GN=NAV3 PE=1 SV=3
ENSECAG00000000122	GDA	830.23	1341.18	0.691925	0.0464364	0.192007	guanine deaminase [Equus caballus]	GO:0046038;GO:0046098;GO:0005829;GO:0046055;GO:0008270;GO:0019239;GO:0008892;GO:0006147	GMP catabolic process;guanine metabolic process;cytosol;dGMP catabolic process;zinc ion binding;deaminase activity;guanine deaminase activity;guanine catabolic process	K01487	E3.5.4.3,guaD	http://www.genome.jp/dbget-bin/www_bget?ko:K01487	Purine metabolism	ko00230	KOG3968(FQ)(Atrazine chlorohydrolase/guanine deaminase)	Guanine	Guanine deaminase OS=Pongo abelii OX=9601 GN=GDA PE=2 SV=1
ENSECAG00000000124	COPG1	8706.91	11943.4	0.45598	0.139875	0.394592	COPI coat complex subunit gamma 1 [Molossus molossus];coatomer subunit gamma-1 [Callithrix jacchus]	GO:0030126;GO:0000139;GO:0005198;GO:0016192;GO:0006886	COPI vesicle coat;Golgi membrane;structural molecule activity;vesicle-mediated transport;intracellular protein transport	K17267	COPG	http://www.genome.jp/dbget-bin/www_bget?ko:K17267	-	-	KOG1078(U)(Vesicle coat complex COPI, gamma subunit)	Coatomer	Coatomer subunit gamma-1 OS=Homo sapiens OX=9606 GN=COPG1 PE=1 SV=1
ENSECAG00000000125	SGMS1	6792.4	7235.92	0.0912546	0.755382	0.885988	phosphatidylcholine:ceramide cholinephosphotransferase 1 [Equus caballus]	GO:0046513;GO:0006915;GO:0016021;GO:0016740;GO:0030173;GO:0047493;GO:0030176;GO:0016301;GO:0006665;GO:0005887;GO:0006686;GO:0033188	ceramide biosynthetic process;apoptotic process;integral component of membrane;transferase activity;integral component of Golgi membrane;ceramide cholinephosphotransferase activity;integral component of endoplasmic reticulum membrane;kinase activity;sphingolipid metabolic process;integral component of plasma membrane;sphingomyelin biosynthetic process;sphingomyelin synthase activity	K04714	SGMS	http://www.genome.jp/dbget-bin/www_bget?ko:K04714	Sphingolipid signaling pathway;Sphingolipid metabolism	ko04071,ko00600	-	Phosphatidylcholine:ceramide	Phosphatidylcholine:ceramide cholinephosphotransferase 1 OS=Sus scrofa OX=9823 GN=SGMS1 PE=2 SV=2
ENSECAG00000000126	C31H6orf118	2.42243	0.922624	-1.39264	0.627542	0.825965	uncharacterized protein C6orf118 homolog isoform X2 [Equus caballus]	-	-	-	-	-	-	-	-	Uncharacterized	Uncharacterized protein C6orf118 OS=Homo sapiens OX=9606 GN=C6orf118 PE=2 SV=1
ENSECAG00000000127	EIF2D	1361.73	1092.2	-0.318193	0.455624	0.732237	eukaryotic translation initiation factor 2D isoform X1 [Equus caballus]	GO:0001731;GO:0032790;GO:0075522;GO:0022627;GO:0016604;GO:0003743	formation of translation preinitiation complex;ribosome disassembly;IRES-dependent viral translational initiation;cytosolic small ribosomal subunit;nuclear body;translation initiation factor activity	K15027	EIF2D	http://www.genome.jp/dbget-bin/www_bget?ko:K15027	-	-	KOG2522(J)(Filamentous baseplate protein Ligatin, contains PUA domain)	Eukaryotic	Eukaryotic translation initiation factor 2D OS=Homo sapiens OX=9606 GN=EIF2D PE=1 SV=3
ENSECAG00000000129	SUGP2	4409.36	3255.38	-0.437743	0.099407	0.317326	SURP and G-patch domain-containing protein 2 isoform X1 [Equus caballus]	GO:0005634;GO:0006397;GO:0016604;GO:0008380;GO:0003723	nucleus;mRNA processing;nuclear body;RNA splicing;RNA binding	K13166	SFRS14	http://www.genome.jp/dbget-bin/www_bget?ko:K13166	-	-	KOG0154(R)(RNA-binding protein RBM5 and related proteins, contain G-patch and RRM domains)	SURP	SURP and G-patch domain-containing protein 2 OS=Homo sapiens OX=9606 GN=SUGP2 PE=1 SV=2
ENSECAG00000000131	FAM124A	39.2974	39.9463	0.0236309	0.979284	0.991261	protein FAM124A [Equus caballus]	-	-	-	-	-	-	-	-	Protein	Protein FAM124A OS=Pongo abelii OX=9601 GN=FAM124A PE=2 SV=1
ENSECAG00000000132	MAOB	75.82	108.104	0.511767	0.34055	0.648999	amine oxidase [flavin-containing] B [Equus caballus]	GO:0016021;GO:0097621;GO:0005741	integral component of membrane;monoamine oxidase activity;mitochondrial outer membrane	K00274	MAO,aofH	http://www.genome.jp/dbget-bin/www_bget?ko:K00274	Arginine and proline metabolism;Glycine, serine and threonine metabolism;Histidine metabolism;Phenylalanine metabolism;Tryptophan metabolism;Tyrosine metabolism;Isoquinoline alkaloid biosynthesis;Drug metabolism - cytochrome P450;Dopaminergic synapse;Serotonergic synapse	ko00330,ko00260,ko00340,ko00360,ko00380,ko00350,ko00950,ko00982,ko04728,ko04726	KOG0029(Q)(Amine oxidase)	Amine	Amine oxidase [flavin-containing] B OS=Canis lupus familiaris OX=9615 GN=MAOB PE=2 SV=3
ENSECAG00000000133	TMEM59L	203.067	175.51	-0.210397	0.797638	0.907915	transmembrane protein 59-like isoform X1 [Sus scrofa];transmembrane protein 59-like isoform X2 [Equus caballus]	GO:0000139;GO:0016021	Golgi membrane;integral component of membrane	-	-	-	-	-	-	Transmembrane	Transmembrane protein 59-like OS=Bos taurus OX=9913 GN=TMEM59L PE=2 SV=1
ENSECAG00000000134	MEGF9	1256.45	686.787	-0.871414	0.0194502	0.102941	multiple epidermal growth factor-like domains protein 9 isoform X1 [Equus caballus]	GO:0016021	integral component of membrane	-	-	-	-	-	KOG1836(W)(Extracellular matrix glycoprotein Laminin subunits alpha and gamma)	Multiple	Multiple epidermal growth factor-like domains protein 9 OS=Homo sapiens OX=9606 GN=MEGF9 PE=2 SV=3
ENSECAG00000000135	CDK5RAP2	2580.58	2189.2	-0.237291	0.397845	0.694548	CDK5 regulatory subunit-associated protein 2 isoform X1 [Equus caballus]	-	-	K16542	CDK5RAP2	http://www.genome.jp/dbget-bin/www_bget?ko:K16542	-	-	-	CDK5	CDK5 regulatory subunit-associated protein 2 OS=Homo sapiens OX=9606 GN=CDK5RAP2 PE=1 SV=5
ENSECAG00000000136	FERMT1	504.325	283.111	-0.832986	0.0531739	0.210317	PREDICTED: fermitin family homolog 1 isoform X1 [Equus przewalskii]	GO:0090162;GO:0005925;GO:0042308;GO:0005829;GO:0051546;GO:1903691;GO:0051886;GO:0030511;GO:0001954;GO:0007229;GO:0071636;GO:0007155;GO:0043616;GO:0005178;GO:0051015;GO:0007160;GO:0071711;GO:0010629;GO:0090090;GO:0071944;GO:0033625;GO:2000647;GO:0033630;GO:0030055	establishment of epithelial cell polarity;focal adhesion;negative regulation of protein import into nucleus;cytosol;keratinocyte migration;positive regulation of wound healing, spreading of epidermal cells;negative regulation of timing of anagen;positive regulation of transforming growth factor beta receptor signaling pathway;positive regulation of cell-matrix adhesion;integrin-mediated signaling…	K17082	FERMT1,KIND1	http://www.genome.jp/dbget-bin/www_bget?ko:K17082	-	-	KOG4261(Z)(Talin)	Fermitin	Fermitin family homolog 1 OS=Homo sapiens OX=9606 GN=FERMT1 PE=1 SV=1
ENSECAG00000000138	ACVR2A	3671.04	4925.91	0.424204	0.287605	0.597289	PREDICTED: activin receptor type-2A isoform X1 [Panthera pardus];hypothetical protein PANDA_012344, partial [Ailuropoda melanoleuca];activin receptor type-2A isoform X2 [Pteropus alecto]	GO:0048185;GO:0030165;GO:0015026;GO:0007283;GO:0048179;GO:0045669;GO:0032927;GO:0098821;GO:0043084;GO:0060011;GO:0010862;GO:0017002;GO:0045944;GO:0050999;GO:0032924;GO:0009952;GO:0004674;GO:0005886;GO:0048706;GO:0005524;GO:0019838;GO:0006468;GO:0001702;GO:0045648;GO:0007368;GO:0004675;GO:0030501;GO:0005737;GO:0016021;GO:0042713;GO:0046872;GO:0043235;GO:0043621;GO:0009986;GO:0007498;GO:0034711;GO:…	activin binding;PDZ domain binding;coreceptor activity;spermatogenesis;activin receptor complex;positive regulation of osteoblast differentiation;positive regulation of activin receptor signaling pathway;BMP receptor activity;penile erection;Sertoli cell proliferation;positive regulation of pathway-restricted SMAD protein phosphorylation;activin-activated receptor activity;positive regulation of …	K04670;K13596	ACVR2A;ACVR2B	http://www.genome.jp/dbget-bin/www_bget?ko:K04670;http://www.genome.jp/dbget-bin/www_bget?ko:K13596	Signaling pathways regulating pluripotency of stem cells;TGF-beta signaling pathway;Cytokine-cytokine receptor interaction	ko04550,ko04350,ko04060	KOG2052(T)(Activin A type IB receptor, serine/threonine protein kinase);KOG3653(T)(Transforming growth factor beta/activin receptor subfamily of serine/threonine kinases)	Activin	Activin receptor type-2A OS=Bos taurus OX=9913 GN=ACVR2A PE=2 SV=1
ENSECAG00000000139	EFCAB12	2.87921	1.27995	-1.16958	0.665871	0.843329	PREDICTED: EF-hand calcium-binding domain-containing protein 12 isoform X1 [Equus przewalskii];EF-hand calcium-binding domain-containing protein 12 isoform X1 [Equus caballus]	GO:0005509	calcium ion binding	-	-	-	-	-	-	EF-hand	EF-hand calcium-binding domain-containing protein 12 OS=Macaca fascicularis OX=9541 GN=EFCAB12 PE=2 SV=1
ENSECAG00000000140	YME1L1	5314.95	11093.8	1.06163	0.00502858	0.0369509	PREDICTED: ATP-dependent zinc metalloprotease YME1L1 [Equus asinus];ATP-dependent zinc metalloprotease YME1L1 isoform 1 [Homo sapiens];ATP-dependent zinc metalloprotease YME1L1 [Equus caballus]	GO:0006851;GO:0005743;GO:0016021;GO:0046872;GO:0035694;GO:0043066;GO:0004176;GO:0006508;GO:0005524;GO:0016020;GO:0034214;GO:0006515;GO:0007005;GO:0016604;GO:0004222;GO:0034982;GO:0008283;GO:0005739	mitochondrial calcium ion transmembrane transport;mitochondrial inner membrane;integral component of membrane;metal ion binding;mitochondrial protein catabolic process;negative regulation of apoptotic process;ATP-dependent peptidase activity;proteolysis;ATP binding;membrane;protein hexamerization;protein quality control for misfolded or incompletely synthesized proteins;mitochondrion organization…	K08955	YME1	http://www.genome.jp/dbget-bin/www_bget?ko:K08955	Mitophagy - yeast	ko04139	KOG0731(O)(AAA+-type ATPase containing the peptidase M41 domain);KOG0734(O)(AAA+-type ATPase containing the peptidase M41 domain)	ATP-dependent;ATP-dependent	ATP-dependent zinc metalloprotease YME1L1 OS=Mus musculus OX=10090 GN=Yme1l1 PE=1 SV=1;ATP-dependent zinc metalloprotease YME1L1 OS=Homo sapiens OX=9606 GN=YME1L1 PE=1 SV=2
ENSECAG00000000141	PTCH1	5544.47	2860.14	-0.954963	0.0017218	0.0157142	protein patched homolog 1 isoform X1 [Equus caballus];protein patched homolog 1 isoform X2 [Equus caballus];protein patched homolog 1 isoform X3 [Equus caballus]	GO:0045177;GO:0048568;GO:0097108;GO:0032880;GO:0045879;GO:0043433;GO:0071397;GO:0005901;GO:0035137;GO:0005119;GO:0045893;GO:0010157;GO:0048745;GO:0060644;GO:0042593;GO:0045668;GO:0000122;GO:0007420;GO:0072203;GO:0045606;GO:0001709;GO:0061005;GO:0003007;GO:0060603;GO:0030326;GO:0005794;GO:0001658;GO:0008201;GO:0005113;GO:0040015;GO:0015485;GO:0016485;GO:0072205;GO:0001701;GO:0009957;GO:0061053;GO:…	apical part of cell;embryonic organ development;hedgehog family protein binding;regulation of protein localization;negative regulation of smoothened signaling pathway;negative regulation of DNA-binding transcription factor activity;cellular response to cholesterol;caveola;hindlimb morphogenesis;smoothened binding;positive regulation of transcription, DNA-templated;response to chlorate;smooth musc…	K06225	PTCH1	http://www.genome.jp/dbget-bin/www_bget?ko:K06225	Hedgehog signaling pathway;Hedgehog signaling pathway - fly;cAMP signaling pathway;Axon guidance	ko04340,ko04341,ko04024,ko04360	KOG1935(T)(Membrane protein Patched/PTCH);KOG1933(I)(Cholesterol transport protein (Niemann-Pick C disease protein))	Protein	Protein patched homolog 1 OS=Homo sapiens OX=9606 GN=PTCH1 PE=1 SV=2
ENSECAG00000000149	CNKSR2	110.982	37.2807	-1.57382	0.0451036	0.188032	connector enhancer of kinase suppressor of ras 2 isoform X1 [Equus caballus]	GO:0035556;GO:0019901;GO:0014069;GO:0005737;GO:0005886;GO:0009966;GO:0016301	intracellular signal transduction;protein kinase binding;postsynaptic density;cytoplasm;plasma membrane;regulation of signal transduction;kinase activity	K17536	CNKSR2,KSR2	http://www.genome.jp/dbget-bin/www_bget?ko:K17536	MAPK signaling pathway - fly	ko04013	KOG1738(F)(Membrane-associated guanylate kinase-interacting protein/connector enhancer of KSR-like)	Connector	Connector enhancer of kinase suppressor of ras 2 OS=Homo sapiens OX=9606 GN=CNKSR2 PE=1 SV=1
ENSECAG00000000152	KITLG	653	1020.34	0.643902	0.158287	0.424662	kit ligand precursor [Equus caballus]	GO:0008284;GO:0005886;GO:0005856;GO:0030175;GO:0005125;GO:0008083;GO:0016021;GO:0005737;GO:0030027;GO:0005173;GO:0005576;GO:0007155	positive regulation of cell population proliferation;plasma membrane;cytoskeleton;filopodium;cytokine activity;growth factor activity;integral component of membrane;cytoplasm;lamellipodium;stem cell factor receptor binding;extracellular region;cell adhesion	K05461	KITLG	http://www.genome.jp/dbget-bin/www_bget?ko:K05461	PI3K-Akt signaling pathway;Phospholipase D signaling pathway;Rap1 signaling pathway;Ras signaling pathway;Cytokine-cytokine receptor interaction;Melanogenesis;Hematopoietic cell lineage	ko04151,ko04072,ko04015,ko04014,ko04060,ko04916,ko04640	-	Kit	Kit ligand OS=Equus caballus OX=9796 GN=KITLG PE=2 SV=2
ENSECAG00000000153	FRMPD4	557.348	1760.62	1.65944	8.65e-05	0.00129578	FERM and PDZ domain-containing protein 4 isoform X4 [Equus caballus];FERM and PDZ domain-containing protein 4 isoform X1 [Equus caballus]	-	-	-	-	-	-	-	KOG3552(R)(FERM domain protein FRM-8)	FERM	FERM and PDZ domain-containing protein 4 OS=Homo sapiens OX=9606 GN=FRMPD4 PE=1 SV=1
ENSECAG00000000154	SDHAF1	10.8639	20.5129	0.916994	0.314072	0.62536	succinate dehydrogenase assembly factor 1, mitochondrial [Equus caballus]	-	-	K18167	SDHAF1	http://www.genome.jp/dbget-bin/www_bget?ko:K18167	-	-	-	Succinate	Succinate dehydrogenase assembly factor 1, mitochondrial OS=Mus musculus OX=10090 GN=Sdhaf1 PE=1 SV=1
ENSECAG00000000156	MMP21	4.30046	0.191262	-4.49087	0.0671483	0.24587	matrix metalloproteinase-21 [Equus caballus]	GO:0031012;GO:0004222;GO:0008270	extracellular matrix;metalloendopeptidase activity;zinc ion binding	K08000	MMP21	http://www.genome.jp/dbget-bin/www_bget?ko:K08000	-	-	KOG1565(OW)(Gelatinase A and related matrix metalloproteases)	Matrix	Matrix metalloproteinase-21 OS=Homo sapiens OX=9606 GN=MMP21 PE=2 SV=2
ENSECAG00000000157	EN1	10.5853	2.77318	-1.93245	0.22818	0.525041	homeobox protein engrailed-1 [Equus caballus]	-	-	K09319	EN	http://www.genome.jp/dbget-bin/www_bget?ko:K09319	Hedgehog signaling pathway - fly	ko04341	KOG0493(R)(Transcription factor Engrailed, contains HOX domain)	Homeobox	Homeobox protein engrailed-1 OS=Homo sapiens OX=9606 GN=EN1 PE=3 SV=3
ENSECAG00000000158	SPATA6	868.295	1440.41	0.730218	0.020429	0.106404	spermatogenesis-associated protein 6 isoform X2 [Equus caballus]	GO:0097224;GO:0032027;GO:0044458;GO:0007283	sperm connecting piece;myosin light chain binding;motile cilium assembly;spermatogenesis	K23224	SPATA6	http://www.genome.jp/dbget-bin/www_bget?ko:K23224	-	-	-	Spermatogenesis-associated	Spermatogenesis-associated protein 6 OS=Bos taurus OX=9913 GN=SPATA6 PE=2 SV=2
ENSECAG00000000160	COX5A	1006.22	2454.78	1.28665	0.00128898	0.0123557	cytochrome c oxidase subunit 5A, mitochondrial [Fukomys damarensis]	GO:0004129;GO:0005743;GO:0046872;GO:0006119	cytochrome-c oxidase activity;mitochondrial inner membrane;metal ion binding;oxidative phosphorylation	K02264	COX5A	http://www.genome.jp/dbget-bin/www_bget?ko:K02264	Oxidative phosphorylation;Cardiac muscle contraction	ko00190,ko04260	KOG4077(C)(Cytochrome c oxidase, subunit Va/COX6)	Cytochrome	Cytochrome c oxidase subunit 5A, mitochondrial OS=Nycticebus coucang OX=9470 GN=COX5A PE=2 SV=1
ENSECAG00000000162	TRIP12	13750.2	22440.4	0.70665	0.0325983	0.149856	PREDICTED: E3 ubiquitin-protein ligase TRIP12 isoform X9 [Equus przewalskii];PREDICTED: E3 ubiquitin-protein ligase TRIP12 isoform X10 [Equus przewalskii];PREDICTED: E3 ubiquitin-protein ligase TRIP12 isoform X7 [Equus przewalskii]	-	-	K10590	TRIP12	http://www.genome.jp/dbget-bin/www_bget?ko:K10590	Ubiquitin mediated proteolysis	ko04120	KOG0170(O)(E3 ubiquitin protein ligase);KOG0940(O)(Ubiquitin protein ligase RSP5/NEDD4)	E3	E3 ubiquitin-protein ligase TRIP12 OS=Rattus norvegicus OX=10116 GN=Trip12 PE=1 SV=1
ENSECAG00000000166	SPHKAP	11.1581	4.05236	-1.46126	0.382824	0.682091	A-kinase anchor protein SPHKAP isoform X1 [Equus caballus];A-kinase anchor protein SPHKAP isoform X2 [Equus caballus]	-	-	-	-	-	-	-	-	A-kinase	A-kinase anchor protein SPHKAP OS=Homo sapiens OX=9606 GN=SPHKAP PE=1 SV=1
ENSECAG00000000171	NPAS2	437.455	781.771	0.837612	0.0755401	0.266247	neuronal PAS domain-containing protein 2 isoform X1 [Equus caballus];neuronal PAS domain-containing protein 2 isoform X2 [Equus caballus]	-	-	K09026	NPAS2	http://www.genome.jp/dbget-bin/www_bget?ko:K09026	Circadian rhythm	ko04710	KOG3561(K)(Aryl-hydrocarbon receptor nuclear translocator)	Neuronal	Neuronal PAS domain-containing protein 2 OS=Homo sapiens OX=9606 GN=NPAS2 PE=1 SV=3
ENSECAG00000000173	SEMA7A	2581.35	13257.1	2.36057	4.8e-09	2.02e-07	semaphorin-7A [Equus caballus]	GO:0030335;GO:0048843;GO:0005887;GO:0007399;GO:0005178;GO:0050919;GO:0050727;GO:0045773;GO:0001934;GO:0060907;GO:0030215;GO:0048675;GO:0071526;GO:0009897;GO:0045499;GO:0007229;GO:0016020;GO:0030154;GO:0005615;GO:0021988;GO:0007411;GO:0070374;GO:0001755	positive regulation of cell migration;negative regulation of axon extension involved in axon guidance;integral component of plasma membrane;nervous system development;integrin binding;negative chemotaxis;regulation of inflammatory response;positive regulation of axon extension;positive regulation of protein phosphorylation;positive regulation of macrophage cytokine production;semaphorin receptor …	K06529	SEMA7,CD108	http://www.genome.jp/dbget-bin/www_bget?ko:K06529	Axon guidance	ko04360	KOG3610(T)(Plexins (functional semaphorin receptors))	Semaphorin-7A	Semaphorin-7A OS=Homo sapiens OX=9606 GN=SEMA7A PE=1 SV=1
ENSECAG00000000174	SPEG	794.457	427.633	-0.893594	0.203511	0.491698	striated muscle preferentially expressed protein kinase isoform X4 [Equus caballus];striated muscle preferentially expressed protein kinase isoform X6 [Equus caballus];striated muscle preferentially expressed protein kinase isoform X3 [Equus caballus]	GO:0005524;GO:0004674;GO:0016301	ATP binding;protein serine/threonine kinase activity;kinase activity	K08809	SPEG	http://www.genome.jp/dbget-bin/www_bget?ko:K08809	-	-	KOG0613(Z)(Projectin/twitchin and related proteins);KOG0032(T)(Ca2+/calmodulin-dependent protein kinase, EF-Hand protein superfamily)	Striated	Striated muscle preferentially expressed protein kinase OS=Homo sapiens OX=9606 GN=SPEG PE=1 SV=4
ENSECAG00000000176	ZDHHC4	248.539	312.039	0.328257	0.335299	0.645136	probable palmitoyltransferase ZDHHC4 isoform X1 [Equus caballus]	GO:0019706;GO:0016021	protein-cysteine S-palmitoyltransferase activity;integral component of membrane	K20003	ZDHHC4,SWF1	http://www.genome.jp/dbget-bin/www_bget?ko:K20003	-	-	KOG1311(R)(DHHC-type Zn-finger proteins)	Palmitoyltransferase	Palmitoyltransferase ZDHHC4 OS=Bos taurus OX=9913 GN=ZDHHC4 PE=2 SV=1
ENSECAG00000000178	RUNX1T1	763.513	509.911	-0.582408	0.118361	0.355912	PREDICTED: protein CBFA2T1 isoform X2 [Equus asinus];protein CBFA2T1 isoform X5 [Mirounga leonina];PREDICTED: protein CBFA2T1 isoform X1 [Equus asinus];protein CBFA2T1 isoform X1 [Molossus molossus];protein CBFA2T1 isoform X1 [Camelus ferus]	GO:0003714;GO:0046872;GO:0006351;GO:0005634	transcription corepressor activity;metal ion binding;transcription, DNA-templated;nucleus	K10053	RUNX1T1,CBFA2T1	http://www.genome.jp/dbget-bin/www_bget?ko:K10053	-	-	-	Protein	Protein CBFA2T1 OS=Homo sapiens OX=9606 GN=RUNX1T1 PE=1 SV=2
ENSECAG00000000179	SCN1B	133.598	1941.84	3.86146	5.98e-19	9.12e-17	sodium channel subunit beta-1 [Equus caballus]	GO:0019871;GO:0005272;GO:0060371;GO:0035725;GO:0002028;GO:0046684;GO:0005886;GO:0001518;GO:1905150;GO:0005887;GO:0086047;GO:0040011;GO:0061337;GO:2000649;GO:0060048;GO:0019227;GO:0007411;GO:0086062;GO:0044325;GO:0014704;GO:0005244;GO:0086006;GO:0043204;GO:0060307;GO:0010765;GO:0051899;GO:0010976;GO:0086002;GO:0086012;GO:0030315;GO:0005248;GO:0017080;GO:0086091;GO:0021966;GO:0033268;GO:0034706	sodium channel inhibitor activity;sodium channel activity;regulation of atrial cardiac muscle cell membrane depolarization;sodium ion transmembrane transport;regulation of sodium ion transport;response to pyrethroid;plasma membrane;voltage-gated sodium channel complex;regulation of voltage-gated sodium channel activity;integral component of plasma membrane;membrane depolarization during Purkinje …	K04845	SCN1B	http://www.genome.jp/dbget-bin/www_bget?ko:K04845	Adrenergic signaling in cardiomyocytes	ko04261	-	Sodium;Sodium	Sodium channel subunit beta-1 OS=Rattus norvegicus OX=10116 GN=Scn1b PE=1 SV=1;Sodium channel subunit beta-1 OS=Bos taurus OX=9913 GN=SCN1B PE=2 SV=1
ENSECAG00000000184	CREB3	1476.1	1693.18	0.197945	0.56085	0.788654	LOW QUALITY PROTEIN: cyclic AMP-responsive element-binding protein 3 [Equus caballus]	GO:0035497;GO:0045944;GO:0030968;GO:0003700	cAMP response element binding;positive regulation of transcription by RNA polymerase II;endoplasmic reticulum unfolded protein response;DNA-binding transcription factor activity	K09048	CREB3	http://www.genome.jp/dbget-bin/www_bget?ko:K09048	AMPK signaling pathway;PI3K-Akt signaling pathway;TNF signaling pathway;cAMP signaling pathway;cGMP - PKG signaling pathway;Longevity regulating pathway - mammal;Adrenergic signaling in cardiomyocytes;Aldosterone synthesis and secretion;Estrogen signaling pathway;Glucagon signaling pathway;Insulin secretion;Melanogenesis;Thyroid hormone synthesis;Vasopressin-regulated water reabsorption;Cholinerg…	ko04152,ko04151,ko04668,ko04024,ko04022,ko04211,ko04261,ko04925,ko04915,ko04922,ko04911,ko04916,ko04918,ko04962,ko04725,ko04728	-	Cyclic	Cyclic AMP-responsive element-binding protein 3 OS=Bos taurus OX=9913 GN=CREB3 PE=1 SV=2
ENSECAG00000000185	SMPD3	3.96521	7.04164	0.828516	0.644928	0.835055	sphingomyelin phosphodiesterase 3 isoform X2 [Equus caballus]	GO:0001786;GO:0001932;GO:0003433;GO:0140052;GO:0016021;GO:0032963;GO:0035264;GO:0042802;GO:0006685;GO:0098868;GO:0071461;GO:0030509;GO:0140014;GO:0045840;GO:0048286;GO:0070314;GO:0048661;GO:0085029;GO:0090520;GO:0005576;GO:0006672;GO:0061035;GO:0070300;GO:0097187;GO:1900126;GO:0002244;GO:0061751;GO:0070301;GO:0002685;GO:0005886;GO:0001958;GO:0071356;GO:0071897;GO:1901653;GO:0030282;GO:0043491;GO:…	phosphatidylserine binding;regulation of protein phosphorylation;chondrocyte development involved in endochondral bone morphogenesis;cellular response to oxidised low-density lipoprotein particle stimulus;integral component of membrane;collagen metabolic process;multicellular organism growth;identical protein binding;sphingomyelin catabolic process;bone growth;cellular response to redox state;BMP…	K12352	SMPD3	http://www.genome.jp/dbget-bin/www_bget?ko:K12352	Sphingolipid metabolism	ko00600	-	Sphingomyelin	Sphingomyelin phosphodiesterase 3 OS=Mus musculus OX=10090 GN=Smpd3 PE=1 SV=1
ENSECAG00000000186	DEGS1	1041.34	2536.35	1.28431	1.3e-05	0.000247047	sphingolipid delta(4)-desaturase DES1 [Equus caballus]	GO:0042284;GO:0005739;GO:0030148;GO:0050251;GO:0016021;GO:0043217;GO:0005789	sphingolipid delta-4 desaturase activity;mitochondrion;sphingolipid biosynthetic process;retinol isomerase activity;integral component of membrane;myelin maintenance;endoplasmic reticulum membrane	K04712	DEGS	http://www.genome.jp/dbget-bin/www_bget?ko:K04712	Sphingolipid signaling pathway;Sphingolipid metabolism	ko04071,ko00600	KOG2987(I)(Fatty acid desaturase)	Sphingolipid	Sphingolipid delta(4)-desaturase DES1 OS=Bos taurus OX=9913 GN=DEGS1 PE=2 SV=1
ENSECAG00000000188	NMD3	1009.36	1332.44	0.400626	0.325586	0.634539	60S ribosomal export protein NMD3 isoform X1 [Equus caballus]	GO:0005737;GO:0043023;GO:0015031;GO:0005634	cytoplasm;ribosomal large subunit binding;protein transport;nucleus	K07562	NMD3	http://www.genome.jp/dbget-bin/www_bget?ko:K07562	RNA transport;Ribosome biogenesis in eukaryotes	ko03013,ko03008	KOG2613(J)(NMD protein affecting ribosome stability and mRNA decay)	60S	60S ribosomal export protein NMD3 OS=Homo sapiens OX=9606 GN=NMD3 PE=1 SV=1
ENSECAG00000000190	SYNE4	1584.65	1560.51	-0.0221487	0.952974	0.979854	PREDICTED: nesprin-4-like isoform X3 [Equus asinus];TYRO protein tyrosine kinase-binding protein isoform X1 [Equus caballus];PREDICTED: nesprin-4-like isoform X5 [Equus asinus]	GO:0034993;GO:0016491;GO:0016021;GO:0005886	meiotic nuclear membrane microtubule tethering complex;oxidoreductase activity;integral component of membrane;plasma membrane	K23401;K07992	SYNE4;TYROBP,DAP12	http://www.genome.jp/dbget-bin/www_bget?ko:K23401;http://www.genome.jp/dbget-bin/www_bget?ko:K07992	Osteoclast differentiation;Natural killer cell mediated cytotoxicity	ko04380,ko04650	-	Alpha-ketoglutarate-dependent;TYRO;Nesprin-4	Alpha-ketoglutarate-dependent dioxygenase alkB homolog 6 OS=Homo sapiens OX=9606 GN=ALKBH6 PE=1 SV=2;TYRO protein tyrosine kinase-binding protein OS=Macaca mulatta OX=9544 GN=TYROBP PE=3 SV=1;Nesprin-4 OS=Homo sapiens OX=9606 GN=SYNE4 PE=1 SV=2
ENSECAG00000000193	SSBP3	1343.85	848.948	-0.662623	0.0831605	0.283084	single-stranded DNA-binding protein 3 isoform X1 [Cricetulus griseus];single-stranded DNA-binding protein 3 isoform c [Homo sapiens];single-stranded DNA-binding protein 3 isoform X6 [Manis pentadactyla]	GO:0030154;GO:0021501;GO:0032991;GO:0060322;GO:2000744;GO:0048382;GO:0065003;GO:0045893;GO:0003713;GO:0008284;GO:0005634;GO:0045944;GO:0021547;GO:0003697;GO:0002244;GO:0005667;GO:0060323	cell differentiation;prechordal plate formation;protein-containing complex;head development;positive regulation of anterior head development;mesendoderm development;protein-containing complex assembly;positive regulation of transcription, DNA-templated;transcription coactivator activity;positive regulation of cell population proliferation;nucleus;positive regulation of transcription by RNA polyme…	-	-	-	-	-	KOG4594(LKR)(Sequence-specific single-stranded-DNA-binding protein)	Single-stranded;Single-stranded	Single-stranded DNA-binding protein 3 OS=Homo sapiens OX=9606 GN=SSBP3 PE=1 SV=1;Single-stranded DNA-binding protein 3 OS=Rattus norvegicus OX=10116 GN=Ssbp3 PE=1 SV=1
ENSECAG00000000194	ZMYM5	1171.58	1994.67	0.767691	0.0863352	0.289355	PREDICTED: zinc finger MYM-type protein 5 isoform X2 [Equus przewalskii]	-	-	-	-	-	-	-	-	Zinc	Zinc finger MYM-type protein 5 OS=Bos taurus OX=9913 GN=ZMYM5 PE=2 SV=2
ENSECAG00000000196	MMP15	2569.72	1154.09	-1.15486	0.0316347	0.146839	matrix metalloproteinase-15 [Equus caballus]	GO:0008270;GO:0005887;GO:0004222;GO:0030574;GO:0031012;GO:0030198;GO:0035987	zinc ion binding;integral component of plasma membrane;metalloendopeptidase activity;collagen catabolic process;extracellular matrix;extracellular matrix organization;endodermal cell differentiation	K07995	MMP15	http://www.genome.jp/dbget-bin/www_bget?ko:K07995	-	-	KOG1565(OW)(Gelatinase A and related matrix metalloproteases)	Matrix	Matrix metalloproteinase-15 OS=Homo sapiens OX=9606 GN=MMP15 PE=1 SV=1
ENSECAG00000000197	TLR3	1124.52	1720.79	0.613759	0.141428	0.39709	toll-like receptor 3 isoform X1 [Equus caballus]	GO:0004888;GO:0002756;GO:0032722;GO:0003725;GO:0045087;GO:0051607;GO:0050729;GO:0043330;GO:0034138;GO:0006954;GO:0016021	transmembrane signaling receptor activity;MyD88-independent toll-like receptor signaling pathway;positive regulation of chemokine production;double-stranded RNA binding;innate immune response;defense response to virus;positive regulation of inflammatory response;response to exogenous dsRNA;toll-like receptor 3 signaling pathway;inflammatory response;integral component of membrane	K05401	TLR3,CD283	http://www.genome.jp/dbget-bin/www_bget?ko:K05401	Necroptosis;Toll-like receptor signaling pathway	ko04217,ko04620	-	Toll-like	Toll-like receptor 3 OS=Homo sapiens OX=9606 GN=TLR3 PE=1 SV=1
ENSECAG00000000199	RGS3	203.103	198.655	-0.0319479	0.953648	0.980248	regulator of G-protein signaling 3 isoform X6 [Equus caballus];regulator of G-protein signaling 3 isoform X3 [Ursus arctos horribilis]	-	-	K07524	RGS3	http://www.genome.jp/dbget-bin/www_bget?ko:K07524	Axon guidance	ko04360	KOG1028(TU)(Ca2+-dependent phospholipid-binding protein Synaptotagmin, required for synaptic vesicle and secretory granule exocytosis);KOG0696(T)(Serine/threonine protein kinase)	Regulator	Regulator of G-protein signaling 3 OS=Homo sapiens OX=9606 GN=RGS3 PE=1 SV=2
ENSECAG00000000202	MTNR1A	3.77427	6.16999	0.709071	0.676376	0.849629	melatonin receptor type 1A [Equus caballus]	GO:0007186;GO:0005887;GO:0042562;GO:0004930;GO:0007193;GO:0097159;GO:0005886;GO:0008502;GO:0043235;GO:0007623	G protein-coupled receptor signaling pathway;integral component of plasma membrane;hormone binding;G protein-coupled receptor activity;adenylate cyclase-inhibiting G protein-coupled receptor signaling pathway;organic cyclic compound binding;plasma membrane;melatonin receptor activity;receptor complex;circadian rhythm	K04285	MTNR1A	http://www.genome.jp/dbget-bin/www_bget?ko:K04285	Neuroactive ligand-receptor interaction;Circadian entrainment	ko04080,ko04713	-	Melatonin	Melatonin receptor type 1A OS=Mus musculus OX=10090 GN=Mtnr1a PE=2 SV=1
ENSECAG00000000203	TRPA1	11.2604	1.53427	-2.87563	0.26504	0.570261	transient receptor potential cation channel subfamily A member 1 [Equus caballus]	GO:0016021;GO:0005216	integral component of membrane;ion channel activity	K04984	TRPA1,ANKTM1	http://www.genome.jp/dbget-bin/www_bget?ko:K04984	Inflammatory mediator regulation of TRP channels	ko04750	-	Transient	Transient receptor potential cation channel subfamily A member 1 OS=Homo sapiens OX=9606 GN=TRPA1 PE=1 SV=3
ENSECAG00000000204	TESK1	1530.26	1065.37	-0.522425	0.386945	0.685474	dual specificity testis-specific protein kinase 1 [Equus caballus]	GO:0046872;GO:0005524;GO:0004672	metal ion binding;ATP binding;protein kinase activity	K08841	TESK1	http://www.genome.jp/dbget-bin/www_bget?ko:K08841	-	-	-	Dual	Dual specificity testis-specific protein kinase 1 OS=Homo sapiens OX=9606 GN=TESK1 PE=1 SV=2
ENSECAG00000000205	CCDC110	2.27123	0.185353	-3.61513	0.358735	0.665	coiled-coil domain-containing protein 110 isoform X2 [Equus caballus];coiled-coil domain-containing protein 110 isoform X1 [Equus caballus]	-	-	-	-	-	-	-	-	Coiled-coil	Coiled-coil domain-containing protein 110 OS=Homo sapiens OX=9606 GN=CCDC110 PE=1 SV=1
ENSECAG00000000207	ACTA1	119.548	75.9774	-0.65395	0.729788	0.87902	actin, alpha skeletal muscle isoform X1 [Onychomys torridus]	GO:0005865;GO:0070062;GO:0010628;GO:0048545;GO:0071417;GO:0048741;GO:0030017;GO:0010226;GO:0005200;GO:0030049;GO:0043503;GO:0005869;GO:0030240;GO:0030175;GO:0005884;GO:0009612;GO:0006936;GO:0017022;GO:0009991;GO:0001725;GO:0030027;GO:0090131;GO:0015629;GO:0005829;GO:0005524;GO:0043531;GO:0044297;GO:0072562;GO:0005615	striated muscle thin filament;extracellular exosome;positive regulation of gene expression;response to steroid hormone;cellular response to organonitrogen compound;skeletal muscle fiber development;sarcomere;response to lithium ion;structural constituent of cytoskeleton;muscle filament sliding;skeletal muscle fiber adaptation;dynactin complex;skeletal muscle thin filament assembly;filopodium;acti…	K10354	ACTA1	http://www.genome.jp/dbget-bin/www_bget?ko:K10354	-	-	KOG0676(Z)(Actin and related proteins)	Actin,	Actin, alpha skeletal muscle OS=Bos taurus OX=9913 GN=ACTA1 PE=1 SV=1
ENSECAG00000000212	DPY19L3	1011.52	1976.43	0.966366	0.0397715	0.172892	probable C-mannosyltransferase DPY19L3 isoform X1 [Equus caballus]	GO:0016757;GO:0016021	glycosyltransferase activity;integral component of membrane	-	-	-	-	-	-	Probable	Probable C-mannosyltransferase DPY19L3 OS=Homo sapiens OX=9606 GN=DPY19L3 PE=1 SV=1
ENSECAG00000000214	IL18RAP	108.971	174.476	0.67908	0.122737	0.364344	interleukin-18 receptor accessory protein isoform X1 [Equus caballus]	-	-	K05174	IL18RAP,ACPL,CD218b	http://www.genome.jp/dbget-bin/www_bget?ko:K05174	Cytokine-cytokine receptor interaction	ko04060	-	Interleukin-18	Interleukin-18 receptor accessory protein OS=Homo sapiens OX=9606 GN=IL18RAP PE=1 SV=1
ENSECAG00000000216	PLP2	2985.99	3527.27	0.240341	0.542281	0.779656	hypothetical protein DBR06_SOUSAS20910045, partial [Sousa chinensis]	-	-	-	-	-	-	-	-	Proteolipid	Proteolipid protein 2 OS=Homo sapiens OX=9606 GN=PLP2 PE=1 SV=1
ENSECAG00000000217	MTSS1L	1382.91	442.049	-1.64542	0.00500882	0.0368362	MTSS1-like protein isoform X2 [Equus caballus]	GO:0003779;GO:0007009;GO:0097178	actin binding;plasma membrane organization;ruffle assembly	K20128	MTSS1	http://www.genome.jp/dbget-bin/www_bget?ko:K20128	-	-	-	Protein	Protein MTSS 2 OS=Homo sapiens OX=9606 GN=MTSS2 PE=1 SV=1
ENSECAG00000000220	STK35	695.709	661.862	-0.0719548	0.825973	0.921966	PREDICTED: serine/threonine-protein kinase 35 isoform X2 [Equus przewalskii];PREDICTED: serine/threonine-protein kinase 35 isoform X1 [Equus przewalskii]	GO:0004672;GO:0005524	protein kinase activity;ATP binding	K08859	STK35,PDIK1,CLIK1	http://www.genome.jp/dbget-bin/www_bget?ko:K08859	-	-	KOG0595(OUT)(Serine/threonine-protein kinase involved in autophagy)	Serine/threonine-protein	Serine/threonine-protein kinase 35 OS=Homo sapiens OX=9606 GN=STK35 PE=1 SV=2
ENSECAG00000000221	ETV5	1108.77	795.374	-0.479251	0.217974	0.510932	ETS translocation variant 5 isoform X2 [Equus caballus];ETS variant transcription factor 5 [Molossus molossus];ETS variant transcription factor 5 [Rousettus aegyptiacus]	GO:0005634;GO:0043565;GO:0003700	nucleus;sequence-specific DNA binding;DNA-binding transcription factor activity	K15593	ETV5	http://www.genome.jp/dbget-bin/www_bget?ko:K15593	-	-	KOG3806(K)(Predicted transcription factor)	ETS	ETS translocation variant 5 OS=Mus musculus OX=10090 GN=Etv5 PE=2 SV=1
ENSECAG00000000223	AKR1A1	1736.49	2488.94	0.519357	0.0749494	0.264719	alcohol dehydrogenase [NADP(+)] [Equus caballus]	GO:1990002;GO:0042840;GO:0047941;GO:0110095;GO:0046185;GO:0019853;GO:0008106;GO:0047834;GO:0004032;GO:0044597;GO:0047655;GO:0047956;GO:0016324;GO:0047939;GO:0044598;GO:0005829;GO:0045202	methylglyoxal reductase (NADPH-dependent, acetol producing);D-glucuronate catabolic process;glucuronolactone reductase activity;cellular detoxification of aldehyde;aldehyde catabolic process;L-ascorbic acid biosynthetic process;alcohol dehydrogenase (NADP+) activity;D-threo-aldose 1-dehydrogenase activity;alditol:NADP+ 1-oxidoreductase activity;daunorubicin metabolic process;allyl-alcohol dehydro…	K00002	AKR1A1,adh	http://www.genome.jp/dbget-bin/www_bget?ko:K00002	Glycolysis / Gluconeogenesis;Pentose and glucuronate interconversions;Glycerolipid metabolism;Degradation of aromatic compounds;Caprolactam degradation	ko00010,ko00040,ko00561,ko01220,ko00930	KOG1577(R)(Aldo/keto reductase family proteins)	Aldo-keto	Aldo-keto reductase family 1 member A1 OS=Homo sapiens OX=9606 GN=AKR1A1 PE=1 SV=3
ENSECAG00000000224	BCS1L	415.288	432.155	0.0574388	0.853359	0.935499	mitochondrial chaperone BCS1 [Equus caballus]	GO:0033617;GO:0032979;GO:0005524;GO:0005743;GO:0034551;GO:0016887;GO:0032981	mitochondrial cytochrome c oxidase assembly;protein insertion into mitochondrial inner membrane from matrix;ATP binding;mitochondrial inner membrane;mitochondrial respiratory chain complex III assembly;ATP hydrolysis activity;mitochondrial respiratory chain complex I assembly	K08900	BCS1	http://www.genome.jp/dbget-bin/www_bget?ko:K08900	-	-	KOG0743(O)(AAA+-type ATPase)	Mitochondrial	Mitochondrial chaperone BCS1 OS=Homo sapiens OX=9606 GN=BCS1L PE=1 SV=1
ENSECAG00000000225	CATSPERG	882.237	1079.23	0.290764	0.347916	0.656133	cation channel sperm-associated protein subunit gamma isoform X3 [Equus caballus];cation channel sperm-associated protein subunit gamma isoform X4 [Equus caballus];cation channel sperm-associated protein subunit gamma isoform X7 [Equus caballus];cation channel sperm-associated protein subunit gamma isoform X9 [Equus caballus];cation channel sperm-associated protein subunit gamma isoform X12 [Equu…	-	-	K16894	CATSPERG	http://www.genome.jp/dbget-bin/www_bget?ko:K16894	-	-	-	Cation	Cation channel sperm-associated protein subunit gamma OS=Homo sapiens OX=9606 GN=CATSPERG PE=2 SV=3
ENSECAG00000000226	C6orf136	265.857	180.2	-0.561053	0.220616	0.514784	PREDICTED: uncharacterized protein C6orf136 homolog [Equus przewalskii]	-	-	-	-	-	-	-	-	Uncharacterized	Uncharacterized protein C6orf136 homolog OS=Bos taurus OX=9913 PE=2 SV=1
ENSECAG00000000227	HDAC6	1793.7	1488.93	-0.268664	0.441175	0.722094	histone deacetylase 6 isoform X1 [Equus caballus];histone deacetylase 6 isoform X4 [Equus caballus];histone deacetylase 6 isoform X2 [Equus caballus];histone deacetylase 6 isoform X5 [Equus caballus]	-	-	K11407	HDAC6	http://www.genome.jp/dbget-bin/www_bget?ko:K11407	-	-	KOG1343(B)(Histone deacetylase complex, catalytic component HDA1)	Histone	Histone deacetylase 6 OS=Homo sapiens OX=9606 GN=HDAC6 PE=1 SV=2
ENSECAG00000000229	GNAI1	378.221	580.122	0.617127	0.0958403	0.309559	guanine nucleotide-binding protein G(i) subunit alpha-1 [Equus caballus]	GO:0005813;GO:0030496;GO:0007188;GO:0051301;GO:0031683;GO:0060236;GO:1904778;GO:0005525;GO:0099738;GO:0003924;GO:0005886	centrosome;midbody;adenylate cyclase-modulating G protein-coupled receptor signaling pathway;cell division;G-protein beta/gamma-subunit complex binding;regulation of mitotic spindle organization;positive regulation of protein localization to cell cortex;GTP binding;cell cortex region;GTPase activity;plasma membrane	K04630	GNAI	http://www.genome.jp/dbget-bin/www_bget?ko:K04630	Gap junction;Apelin signaling pathway;Rap1 signaling pathway;Sphingolipid signaling pathway;cAMP signaling pathway;cGMP - PKG signaling pathway;Adrenergic signaling in cardiomyocytes;Axon guidance;Gastric acid secretion;Estrogen signaling pathway;Melanogenesis;Oxytocin signaling pathway;Progesterone-mediated oocyte maturation;Regulation of lipolysis in adipocyte;Renin secretion;Circadian entrainm…	ko04540,ko04371,ko04015,ko04071,ko04024,ko04022,ko04261,ko04360,ko04971,ko04915,ko04916,ko04921,ko04914,ko04923,ko04924,ko04713,ko04062,ko04670,ko04611,ko04725,ko04728,ko04727,ko04724,ko04730,ko04723,ko04726	KOG0082(DT)(G-protein alpha subunit (small G protein superfamily))	Guanine	Guanine nucleotide-binding protein G(i) subunit alpha-1 OS=Bos taurus OX=9913 GN=GNAI1 PE=1 SV=2
ENSECAG00000000231	CACNB4	9.47019	141.323	3.89946	9.6e-09	3.77e-07	voltage-dependent L-type calcium channel subunit beta-4 isoform e [Homo sapiens];voltage-dependent L-type calcium channel subunit beta-4 isoform X1 [Globicephala melas]	GO:0005245;GO:0005891	voltage-gated calcium channel activity;voltage-gated calcium channel complex	K04865	CACNB4	http://www.genome.jp/dbget-bin/www_bget?ko:K04865	MAPK signaling pathway;Adrenergic signaling in cardiomyocytes;Cardiac muscle contraction;Oxytocin signaling pathway	ko04010,ko04261,ko04260,ko04921	KOG3812(PT)(L-type voltage-dependent Ca2+ channel, beta subunit)	Voltage-dependent	Voltage-dependent L-type calcium channel subunit beta-4 OS=Homo sapiens OX=9606 GN=CACNB4 PE=1 SV=2
ENSECAG00000000232	WDFY2	1382.1	1286.65	-0.103244	0.746097	0.882611	WD repeat and FYVE domain-containing protein 2 isoform X1 [Equus caballus];PREDICTED: WD repeat and FYVE domain-containing protein 2 [Mandrillus leucophaeus]	GO:0005769;GO:0046872	early endosome;metal ion binding	-	-	-	-	-	KOG1818(TU)(Membrane trafficking and cell signaling protein HRS, contains VHS and FYVE domains)	WD	WD repeat and FYVE domain-containing protein 2 OS=Homo sapiens OX=9606 GN=WDFY2 PE=1 SV=2
ENSECAG00000000233	TMPRSS3	146.997	52.1623	-1.4947	0.043584	0.184047	transmembrane protease serine 3 [Equus caballus];hypothetical protein HPG69_016102 [Diceros bicornis minor];TMPS3 protease, partial [Crocuta crocuta]	GO:0005789;GO:0017080;GO:0006508;GO:0006883;GO:0004252;GO:0005044;GO:0005783;GO:0016021;GO:0043025;GO:0007605;GO:0008233	endoplasmic reticulum membrane;sodium channel regulator activity;proteolysis;cellular sodium ion homeostasis;serine-type endopeptidase activity;scavenger receptor activity;endoplasmic reticulum;integral component of membrane;neuronal cell body;sensory perception of sound;peptidase activity	K09634	TMPRSS3	http://www.genome.jp/dbget-bin/www_bget?ko:K09634	-	-	-	Transmembrane	Transmembrane protease serine 3 OS=Homo sapiens OX=9606 GN=TMPRSS3 PE=1 SV=2
ENSECAG00000000235	MTBP	170.528	202.498	0.247895	0.602169	0.816057	mdm2-binding protein isoform X2 [Equus caballus]	GO:0031396	regulation of protein ubiquitination	-	-	-	-	-	-	Mdm2-binding	Mdm2-binding protein OS=Homo sapiens OX=9606 GN=MTBP PE=1 SV=1
ENSECAG00000000236	EIF3E	13426.5	17210.9	0.358244	0.32087	0.630882	PREDICTED: eukaryotic translation initiation factor 3 subunit E [Myotis davidii]	GO:0033290;GO:0016282;GO:0001732;GO:0071540;GO:0016605;GO:0003743	eukaryotic 48S preinitiation complex;eukaryotic 43S preinitiation complex;formation of cytoplasmic translation initiation complex;eukaryotic translation initiation factor 3 complex, eIF3e;PML body;translation initiation factor activity	K03250	EIF3E,INT6	http://www.genome.jp/dbget-bin/www_bget?ko:K03250	RNA transport	ko03013	KOG2758(J)(Translation initiation factor 3, subunit e (eIF-3e))	Eukaryotic	Eukaryotic translation initiation factor 3 subunit E OS=Homo sapiens OX=9606 GN=EIF3E PE=1 SV=1
ENSECAG00000000237	DGKH	868.645	1211.79	0.480303	0.146365	0.404663	diacylglycerol kinase eta isoform X1 [Equus caballus];diacylglycerol kinase eta isoform X2 [Equus caballus];diacylglycerol kinase eta isoform X3 [Equus caballus]	GO:0016301	kinase activity	K00901	dgkA,DGK	http://www.genome.jp/dbget-bin/www_bget?ko:K00901	Phosphatidylinositol signaling system;Phospholipase D signaling pathway;Glycerolipid metabolism;Glycerophospholipid metabolism	ko04070,ko04072,ko00561,ko00564	KOG1169(IT)(Diacylglycerol kinase);KOG1170(I)(Diacylglycerol kinase);KOG0782(T)(Predicted diacylglycerol kinase)	Diacylglycerol	Diacylglycerol kinase eta OS=Homo sapiens OX=9606 GN=DGKH PE=1 SV=1
ENSECAG00000000238	BOK	156.879	102.841	-0.609243	0.343568	0.651784	PREDICTED: bcl-2-related ovarian killer protein [Equus przewalskii]	GO:0008630;GO:0097192;GO:0005741;GO:0046982;GO:0016020;GO:0006915;GO:0042803;GO:0042981	intrinsic apoptotic signaling pathway in response to DNA damage;extrinsic apoptotic signaling pathway in absence of ligand;mitochondrial outer membrane;protein heterodimerization activity;membrane;apoptotic process;protein homodimerization activity;regulation of apoptotic process	K02561	BOK	http://www.genome.jp/dbget-bin/www_bget?ko:K02561	Apoptosis - fly;Apoptosis - multiple species	ko04214,ko04215	-	Bcl-2-related	Bcl-2-related ovarian killer protein OS=Mus musculus OX=10090 GN=Bok PE=1 SV=1
ENSECAG00000000239	FNDC1	1993.61	2496.01	0.32424	0.329163	0.638006	fibronectin type III domain-containing protein 1 [Equus caballus]	-	-	-	-	-	-	-	KOG4221(T)(Receptor mediating netrin-dependent axon guidance)	Fibronectin	Fibronectin type III domain-containing protein 1 OS=Homo sapiens OX=9606 GN=FNDC1 PE=2 SV=4
ENSECAG00000000240	BCHE	18.7467	1225.6	6.03071	2.38e-21	4.56e-19	PREDICTED: cholinesterase isoform X1 [Equus asinus]	GO:0042802;GO:0016021;GO:0005576;GO:0004104	identical protein binding;integral component of membrane;extracellular region;cholinesterase activity	K01050	BCHE	http://www.genome.jp/dbget-bin/www_bget?ko:K01050	-	-	KOG4389(T)(Acetylcholinesterase/Butyrylcholinesterase)	Cholinesterase	Cholinesterase OS=Equus caballus OX=9796 GN=BCHE PE=1 SV=1
ENSECAG00000000242	AP2M1	5625.18	6398.27	0.185781	0.490656	0.751679	AP-2 complex subunit mu-1 [Bos mutus];AP2M1 protein, partial [Crocuta crocuta]	GO:0097494;GO:0006886;GO:0030666;GO:0005886;GO:0005765;GO:0035615;GO:0070062;GO:0019886;GO:0050690;GO:0016192;GO:0060071;GO:0030669;GO:0045334;GO:0032802;GO:0030122;GO:0072583;GO:0048013;GO:0034622;GO:0008289;GO:0036020;GO:0030131;GO:0005905;GO:0043231;GO:0044325;GO:0006900;GO:0006897;GO:0031623;GO:0050750;GO:0034383;GO:0005048;GO:1903077;GO:0061024;GO:0031410;GO:0005829	regulation of vesicle size;intracellular protein transport;endocytic vesicle membrane;plasma membrane;lysosomal membrane;clathrin adaptor activity;extracellular exosome;antigen processing and presentation of exogenous peptide antigen via MHC class II;regulation of defense response to virus by virus;vesicle-mediated transport;Wnt signaling pathway, planar cell polarity pathway;clathrin-coated endo…	K11826	AP2M1	http://www.genome.jp/dbget-bin/www_bget?ko:K11826	Endocytosis;Endocrine and other factor-regulated calcium reabsorption;Synaptic vesicle cycle	ko04144,ko04961,ko04721	KOG2740(U)(Clathrin-associated protein medium chain);KOG0937(U)(Adaptor complexes medium subunit family)	AP-2	AP-2 complex subunit mu OS=Gallus gallus OX=9031 GN=AP2M1 PE=2 SV=1
ENSECAG00000000244	ZNF423	403.23	339.98	-0.246155	0.595551	0.811322	zinc finger protein 423 isoform X1 [Equus caballus]	GO:0043565;GO:0045892;GO:0045893;GO:0021930;GO:0030513;GO:0060271;GO:0007219;GO:0061512;GO:0120163;GO:0005654;GO:0021938	sequence-specific DNA binding;negative regulation of transcription, DNA-templated;positive regulation of transcription, DNA-templated;cerebellar granule cell precursor proliferation;positive regulation of BMP signaling pathway;cilium assembly;Notch signaling pathway;protein localization to cilium;negative regulation of cold-induced thermogenesis;nucleoplasm;smoothened signaling pathway involved i…	K22870	ZNF423	http://www.genome.jp/dbget-bin/www_bget?ko:K22870	-	-	KOG1721(R)(FOG: Zn-finger)	Zinc	Zinc finger protein 423 OS=Homo sapiens OX=9606 GN=ZNF423 PE=1 SV=1
ENSECAG00000000245	RAB3C	1.7839	0.180482	-3.30511	0.402345	0.697915	ras-related protein Rab-3C [Bos taurus];ras-related protein Rab-3C isoform X4 [Fukomys damarensis]	GO:0072659;GO:0048471;GO:0019882;GO:0008021;GO:0009306;GO:0017157;GO:0030742;GO:0005525;GO:0005768;GO:0006904;GO:0006886;GO:0031489;GO:0005886;GO:0003924	protein localization to plasma membrane;perinuclear region of cytoplasm;antigen processing and presentation;synaptic vesicle;protein secretion;regulation of exocytosis;GTP-dependent protein binding;GTP binding;endosome;vesicle docking involved in exocytosis;intracellular protein transport;myosin V binding;plasma membrane;GTPase activity	K07883	RAB3C	http://www.genome.jp/dbget-bin/www_bget?ko:K07883	-	-	KOG0078(TU)(GTP-binding protein SEC4, small G protein superfamily, and related Ras family GTP-binding proteins);KOG0084(TU)(GTPase Rab1/YPT1, small G protein superfamily, and related GTP-binding proteins)	Ras-related	Ras-related protein Rab-3C OS=Bos taurus OX=9913 GN=RAB3C PE=2 SV=3
ENSECAG00000000246	GTF2F1	1663.92	1180.67	-0.494977	0.337085	0.646744	T2FA factor, partial [Crocuta crocuta]	GO:0032968;GO:0003677;GO:0005634;GO:0006367	positive regulation of transcription elongation from RNA polymerase II promoter;DNA binding;nucleus;transcription initiation from RNA polymerase II promoter	K03138	TFIIF1,GTF2F1,TFG1	http://www.genome.jp/dbget-bin/www_bget?ko:K03138	Basal transcription factors	ko03022	-	General	General transcription factor IIF subunit 1 OS=Bos taurus OX=9913 GN=GTF2F1 PE=2 SV=1
ENSECAG00000000248	SERTAD1	255.482	428.741	0.746886	0.372706	0.675602	SERTA domain-containing protein 1 [Equus caballus]	-	-	-	-	-	-	-	-	SERTA	SERTA domain-containing protein 1 OS=Homo sapiens OX=9606 GN=SERTAD1 PE=1 SV=2
ENSECAG00000000250	CILP2	10.2929	5.01529	-1.03725	0.444308	0.72475	cartilage intermediate layer protein 2 [Equus caballus]	-	-	-	-	-	-	-	KOG2585(S)(Uncharacterized conserved protein)	Cartilage	Cartilage intermediate layer protein 2 OS=Homo sapiens OX=9606 GN=CILP2 PE=2 SV=2
ENSECAG00000000252	THAP4	901.406	1065.73	0.241592	0.64494	0.835055	THAP domain-containing protein 4 isoform X1 [Equus caballus]	GO:0006570;GO:0020037;GO:0062213;GO:0070026;GO:0046872;GO:0042802;GO:0003677;GO:0042126	tyrosine metabolic process;heme binding;peroxynitrite isomerase activity;nitric oxide binding;metal ion binding;identical protein binding;DNA binding;nitrate metabolic process	K23205	THAP4	http://www.genome.jp/dbget-bin/www_bget?ko:K23205	-	-	-	Peroxynitrite	Peroxynitrite isomerase THAP4 OS=Homo sapiens OX=9606 GN=THAP4 PE=1 SV=2
ENSECAG00000000253	WAS	287.034	161.68	-0.828081	0.100335	0.319146	wiskott-Aldrich syndrome protein [Equus caballus]	GO:0042110;GO:0005911;GO:0042802;GO:2000601;GO:0007015;GO:0005829;GO:0071346;GO:0005634;GO:0016197;GO:0030048;GO:0005886;GO:0003779;GO:0030041;GO:0012506;GO:0045335	T cell activation;cell-cell junction;identical protein binding;positive regulation of Arp2/3 complex-mediated actin nucleation;actin filament organization;cytosol;cellular response to interferon-gamma;nucleus;endosomal transport;actin filament-based movement;plasma membrane;actin binding;actin filament polymerization;vesicle membrane;phagocytic vesicle	K05747	WAS	http://www.genome.jp/dbget-bin/www_bget?ko:K05747	Regulation of actin cytoskeleton;Adherens junction;Tight junction;Endocytosis;Chemokine signaling pathway;Fc gamma R-mediated phagocytosis	ko04810,ko04520,ko04530,ko04144,ko04062,ko04666	KOG3671(TZ)(Actin regulatory protein (Wiskott-Aldrich syndrome protein))	Wiskott-Aldrich	Wiskott-Aldrich syndrome protein OS=Homo sapiens OX=9606 GN=WAS PE=1 SV=4
ENSECAG00000000257	CNNM1	18.176	10.8766	-0.7408	0.51749	0.766108	metal transporter CNNM1 isoform X3 [Equus caballus];metal transporter CNNM1 isoform X1 [Equus caballus];metal transporter CNNM1 isoform X2 [Equus caballus];metal transporter CNNM1 isoform X4 [Equus caballus]	GO:0006811;GO:0016021	ion transport;integral component of membrane	K16302	CNNM	http://www.genome.jp/dbget-bin/www_bget?ko:K16302	-	-	KOG2118(S)(Predicted membrane protein, contains two CBS domains)	Metal	Metal transporter CNNM1 OS=Homo sapiens OX=9606 GN=CNNM1 PE=1 SV=3
ENSECAG00000000258	STX11	119.573	205.016	0.777837	0.0300539	0.141472	syntaxin-11 isoform X1 [Equus caballus]	GO:0016192;GO:0016020;GO:0005794	vesicle-mediated transport;membrane;Golgi apparatus	K08487	STX11	http://www.genome.jp/dbget-bin/www_bget?ko:K08487	SNARE interactions in vesicular transport	ko04130	KOG0811(U)(SNARE protein PEP12/VAM3/Syntaxin 7/Syntaxin 17);KOG0810(U)(SNARE protein Syntaxin 1 and related proteins)	Syntaxin-11	Syntaxin-11 OS=Homo sapiens OX=9606 GN=STX11 PE=1 SV=1
ENSECAG00000000259	RTKN2	60.7069	533.413	3.13532	1.36e-13	1.16e-11	rhotekin-2 isoform X1 [Equus caballus]	GO:0030097;GO:0007165	hemopoiesis;signal transduction	-	-	-	-	-	-	Rhotekin-2	Rhotekin-2 OS=Homo sapiens OX=9606 GN=RTKN2 PE=2 SV=1
ENSECAG00000000260	STAU2	4207.11	7075.27	0.749957	0.0631088	0.235968	double-stranded RNA-binding protein Staufen homolog 2 isoform X7 [Equus caballus];PREDICTED: double-stranded RNA-binding protein Staufen homolog 2 isoform X1 [Equus asinus];double-stranded RNA-binding protein Staufen homolog 2 isoform X6 [Equus caballus];double-stranded RNA-binding protein Staufen homolog 2 isoform X1 [Equus caballus];double-stranded RNA-binding protein Staufen homolog 2 isoform …	GO:0005874;GO:0003725;GO:0003723	microtubule;double-stranded RNA binding;RNA binding	K17597	STAU	http://www.genome.jp/dbget-bin/www_bget?ko:K17597	-	-	KOG3732(UK)(Staufen and related double-stranded-RNA-binding proteins)	Double-stranded	Double-stranded RNA-binding protein Staufen homolog 2 OS=Homo sapiens OX=9606 GN=STAU2 PE=1 SV=2
ENSECAG00000000261	IDH3B	1561	1306.88	-0.256343	0.464836	0.735025	isocitrate dehydrogenase [NAD] subunit beta, mitochondrial isoform X1 [Equus caballus];PREDICTED: isocitrate dehydrogenase [NAD] subunit beta, mitochondrial isoform X1 [Bos mutus]	GO:0006099;GO:0051287;GO:0004449;GO:0000287;GO:0005739	tricarboxylic acid cycle;NAD binding;isocitrate dehydrogenase (NAD+) activity;magnesium ion binding;mitochondrion	K00030	IDH3	http://www.genome.jp/dbget-bin/www_bget?ko:K00030	Citrate cycle (TCA cycle);2-Oxocarboxylic acid metabolism;Biosynthesis of amino acids;Carbon metabolism	ko00020,ko01210,ko01230,ko01200	KOG0785(E)(Isocitrate dehydrogenase, alpha subunit);KOG0784(E)(Isocitrate dehydrogenase, gamma subunit)	Isocitrate;Isocitrate	Isocitrate dehydrogenase [NAD] subunit beta, mitochondrial OS=Bos taurus OX=9913 GN=IDH3B PE=2 SV=2;Isocitrate dehydrogenase [NAD] subunit beta, mitochondrial OS=Macaca fascicularis OX=9541 GN=IDH3B PE=2 SV=2
ENSECAG00000000263	SLC35A2	399.857	687.952	0.782823	0.0552382	0.215923	UDP-galactose translocator isoform X1 [Equus caballus];UDP-galactose translocator isoform X2 [Equus caballus]	GO:0008643;GO:0006012;GO:0005459;GO:0030173;GO:0015165;GO:0072334;GO:0005783;GO:0016021;GO:0005654;GO:0005794;GO:0000139	carbohydrate transport;galactose metabolic process;UDP-galactose transmembrane transporter activity;integral component of Golgi membrane;pyrimidine nucleotide-sugar transmembrane transporter activity;UDP-galactose transmembrane transport;endoplasmic reticulum;integral component of membrane;nucleoplasm;Golgi apparatus;Golgi membrane	K15272	SLC35A1_2_3	http://www.genome.jp/dbget-bin/www_bget?ko:K15272	-	-	KOG2234(G)(Predicted UDP-galactose transporter)	UDP-galactose	UDP-galactose translocator OS=Homo sapiens OX=9606 GN=SLC35A2 PE=1 SV=1
ENSECAG00000000264	DCT	73.3335	88.0804	0.264347	0.619874	0.823628	PREDICTED: L-dopachrome tautomerase [Equus przewalskii]	GO:0048066;GO:0005886;GO:0002052;GO:0004167;GO:0016021;GO:0016491;GO:0021847;GO:0048468;GO:0043231;GO:0033162;GO:0042438;GO:0005829;GO:0009637;GO:0006583;GO:0042470	developmental pigmentation;plasma membrane;positive regulation of neuroblast proliferation;dopachrome isomerase activity;integral component of membrane;oxidoreductase activity;ventricular zone neuroblast division;cell development;intracellular membrane-bounded organelle;melanosome membrane;melanin biosynthetic process;cytosol;response to blue light;melanin biosynthetic process from tyrosine;melan…	K01827	DCT	http://www.genome.jp/dbget-bin/www_bget?ko:K01827	Tyrosine metabolism;Melanogenesis	ko00350,ko04916	-	L-dopachrome	L-dopachrome tautomerase OS=Sus scrofa OX=9823 GN=DCT PE=2 SV=1
ENSECAG00000000265	CYB5B	2690.47	6593.13	1.29311	0.00556818	0.0400948	cytochrome b5 type B isoform X2 [Equus caballus];cytochrome b5 type B isoform X1 [Equus caballus]	GO:0050421;GO:1903958;GO:0020037;GO:0006809;GO:0016021;GO:0046872	nitrite reductase (NO-forming) activity;nitric-oxide synthase complex;heme binding;nitric oxide biosynthetic process;integral component of membrane;metal ion binding	K23490	CYB5	http://www.genome.jp/dbget-bin/www_bget?ko:K23490	-	-	KOG0537(C)(Cytochrome b5)	Cytochrome	Cytochrome b5 type B OS=Homo sapiens OX=9606 GN=CYB5B PE=1 SV=3
ENSECAG00000000266	RYBP	1257.62	2415.81	0.941816	0.0223494	0.113636	RING1 and YY1-binding protein [Homo sapiens]	GO:0003714;GO:0046872;GO:0005737;GO:0006915;GO:0005654;GO:0007275;GO:0070317;GO:0003677;GO:0031519;GO:0003712;GO:0000122;GO:0035518;GO:0006355;GO:0005634;GO:0043065;GO:0045893;GO:0032435	transcription corepressor activity;metal ion binding;cytoplasm;apoptotic process;nucleoplasm;multicellular organism development;negative regulation of G0 to G1 transition;DNA binding;PcG protein complex;transcription coregulator activity;negative regulation of transcription by RNA polymerase II;histone H2A monoubiquitination;regulation of transcription, DNA-templated;nucleus;positive regulation o…	K11469	RYBP	http://www.genome.jp/dbget-bin/www_bget?ko:K11469	-	-	KOG4477(K)(RING1 interactor RYBP and related Zn-finger-containing proteins)	RING1	RING1 and YY1-binding protein OS=Homo sapiens OX=9606 GN=RYBP PE=1 SV=2
ENSECAG00000000267	SLC5A1	1552.88	2545.15	0.712807	0.220982	0.515392	sodium/glucose cotransporter 1 [Equus caballus]	GO:0150104;GO:0022857;GO:0098719;GO:0005886;GO:0010035;GO:0035377;GO:0048471;GO:0016021;GO:0098708;GO:0005372;GO:0016324;GO:0015151;GO:0005412;GO:0055056;GO:0006814;GO:0005769	transport across blood-brain barrier;transmembrane transporter activity;sodium ion import across plasma membrane;plasma membrane;response to inorganic substance;transepithelial water transport;perinuclear region of cytoplasm;integral component of membrane;glucose import across plasma membrane;water transmembrane transporter activity;apical plasma membrane;alpha-glucoside transmembrane transporter…	K14158	SLC5A1,SGLT1	http://www.genome.jp/dbget-bin/www_bget?ko:K14158	Bile secretion;Carbohydrate digestion and absorption;Mineral absorption	ko04976,ko04973,ko04978	KOG2349(P)(Na+:iodide/myo-inositol/multivitamin symporters)	Sodium/glucose	Sodium/glucose cotransporter 1 OS=Rattus norvegicus OX=10116 GN=Slc5a1 PE=2 SV=1
ENSECAG00000000268	CST7	46.1553	21.0691	-1.13137	0.0726617	0.25957	cystatin-F isoform X2 [Equus caballus]	GO:0006955;GO:0004869	immune response;cysteine-type endopeptidase inhibitor activity	K13903	CST7	http://www.genome.jp/dbget-bin/www_bget?ko:K13903	-	-	-	Cystatin-F	Cystatin-F OS=Homo sapiens OX=9606 GN=CST7 PE=1 SV=1
ENSECAG00000000269	CDC37L1	1224.93	2584.23	1.07703	0.00975871	0.0619188	hsp90 co-chaperone Cdc37-like 1 isoform X2 [Equus caballus];PREDICTED: hsp90 co-chaperone Cdc37-like 1 isoform X1 [Equus przewalskii]	GO:0050821;GO:0006457;GO:0051082;GO:0031072;GO:0005829;GO:0051087;GO:0005737	protein stabilization;protein folding;unfolded protein binding;heat shock protein binding;cytosol;chaperone binding;cytoplasm	-	-	-	-	-	KOG2260(D)(Cell division cycle 37 protein, CDC37)	Hsp90	Hsp90 co-chaperone Cdc37-like 1 OS=Bos taurus OX=9913 GN=CDC37L1 PE=2 SV=2
ENSECAG00000000270	CAGE1	14.1564	43.5269	1.62045	0.0319145	0.147747	cancer-associated gene 1 protein isoform X1 [Equus caballus]	-	-	-	-	-	-	-	-	Cancer-associated	Cancer-associated gene 1 protein homolog OS=Macaca fascicularis OX=9541 GN=CAGE1 PE=2 SV=1
ENSECAG00000000271	APBA1	336.018	1586.04	2.23882	2.07e-11	1.31e-09	amyloid-beta A4 precursor protein-binding family A member 1 isoform X2 [Equus caballus];amyloid-beta A4 precursor protein-binding family A member 1 isoform X1 [Equus caballus]	-	-	K04531	APBA1,X11	http://www.genome.jp/dbget-bin/www_bget?ko:K04531	-	-	KOG3605(R)(Beta amyloid precursor-binding protein)	Amyloid-beta	Amyloid-beta A4 precursor protein-binding family A member 1 OS=Homo sapiens OX=9606 GN=APBA1 PE=1 SV=3
ENSECAG00000000273	DLST	1027.8	2031.82	0.983215	0.000428677	0.00496434	PREDICTED: dihydrolipoyllysine-residue succinyltransferase component of 2-oxoglutarate dehydrogenase complex, mitochondrial, partial [Equus przewalskii];dihydrolipoyllysine-residue succinyltransferase component of 2-oxoglutarate dehydrogenase complex, mitochondrial isoform X1 [Equus caballus];dihydrolipoyllysine-residue succinyltransferase component of 2-oxoglutarate dehydrogenase complex, mitoch…	GO:0004149;GO:0033512;GO:0106077;GO:0045252;GO:0005759;GO:0005654;GO:0034451;GO:0005829;GO:0006099	dihydrolipoyllysine-residue succinyltransferase activity;L-lysine catabolic process to acetyl-CoA via saccharopine;histone succinylation;oxoglutarate dehydrogenase complex;mitochondrial matrix;nucleoplasm;centriolar satellite;cytosol;tricarboxylic acid cycle	K00658	DLST,sucB	http://www.genome.jp/dbget-bin/www_bget?ko:K00658	Lysine degradation;Citrate cycle (TCA cycle);Carbon metabolism	ko00310,ko00020,ko01200	KOG0559(C)(Dihydrolipoamide succinyltransferase (2-oxoglutarate dehydrogenase, E2 subunit));KOG0557(C)(Dihydrolipoamide acetyltransferase)	Dihydrolipoyllysine-residue	Dihydrolipoyllysine-residue succinyltransferase component of 2-oxoglutarate dehydrogenase complex, mitochondrial OS=Bos taurus OX=9913 GN=DLST PE=1 SV=2
ENSECAG00000000274	SPAG16	300.605	444.418	0.564048	0.234881	0.534011	PREDICTED: sperm-associated antigen 16 protein isoform X2 [Equus przewalskii];PREDICTED: sperm-associated antigen 16 protein isoform X4 [Equus przewalskii];PREDICTED: sperm-associated antigen 16 protein isoform X1 [Equus przewalskii]	GO:1990716;GO:0035082	axonemal central apparatus;axoneme assembly	-	-	-	-	-	-	Sperm-associated	Sperm-associated antigen 16 protein OS=Homo sapiens OX=9606 GN=SPAG16 PE=1 SV=2
ENSECAG00000000275	AMER2	2.25419	0.185489	-3.60321	0.231812	0.529701	APC membrane recruitment protein 2 isoform X3 [Equus caballus]	-	-	-	-	-	-	-	-	APC	APC membrane recruitment protein 2 OS=Homo sapiens OX=9606 GN=AMER2 PE=1 SV=3
ENSECAG00000000276	DNAL1	56.2832	48.8281	-0.204992	0.68986	0.854611	unnamed protein product [Gulo gulo]	GO:0005737;GO:0036158;GO:0043014;GO:0045504	cytoplasm;outer dynein arm assembly;alpha-tubulin binding;dynein heavy chain binding	K10411	DNAL1	http://www.genome.jp/dbget-bin/www_bget?ko:K10411	-	-	-	Dynein	Dynein axonemal light chain 1 OS=Bos taurus OX=9913 GN=DNAL1 PE=2 SV=1
ENSECAG00000000278	FCAMR	5485.63	5591.14	0.027484	0.945891	0.976086	high affinity immunoglobulin alpha and immunoglobulin mu Fc receptor isoform X1 [Equus caballus];high affinity immunoglobulin alpha and immunoglobulin mu Fc receptor isoform X3 [Equus caballus]	GO:0016021	integral component of membrane	K16851	FCAMR,CD351	http://www.genome.jp/dbget-bin/www_bget?ko:K16851	-	-	-	High	High affinity immunoglobulin alpha and immunoglobulin mu Fc receptor OS=Homo sapiens OX=9606 GN=FCAMR PE=1 SV=1
ENSECAG00000000279	FARS2	1715.97	1757.82	0.034763	0.898029	0.952851	PREDICTED: phenylalanine--tRNA ligase, mitochondrial isoform X3 [Equus przewalskii];phenylalanine--tRNA ligase, mitochondrial isoform X2 [Equus caballus];PREDICTED: phenylalanine--tRNA ligase, mitochondrial isoform X2 [Equus przewalskii];phenylalanine--tRNA ligase, mitochondrial isoform X1 [Equus caballus];phenylalanine--tRNA ligase, mitochondrial isoform X7 [Equus caballus];PREDICTED: phenylalan…	GO:0000049;GO:0005737;GO:0005759;GO:0005524;GO:0004826;GO:0008033;GO:0005739;GO:0006432	tRNA binding;cytoplasm;mitochondrial matrix;ATP binding;phenylalanine-tRNA ligase activity;tRNA processing;mitochondrion;phenylalanyl-tRNA aminoacylation	K01889	FARSA,pheS	http://www.genome.jp/dbget-bin/www_bget?ko:K01889	Aminoacyl-tRNA biosynthesis	ko00970	KOG2783(J)(Phenylalanyl-tRNA synthetase);KOG2784(J)(Phenylalanyl-tRNA synthetase, beta subunit)	Phenylalanine--tRNA	Phenylalanine--tRNA ligase, mitochondrial OS=Homo sapiens OX=9606 GN=FARS2 PE=1 SV=1
ENSECAG00000000280	BCO1	0.607764	1.57384	1.3727	0.7263	0.876944	-dioxygenase [Equus caballus];beta,beta-carotene 15,15&apos	-	-	K00515	BCMO1,BCDO1	http://www.genome.jp/dbget-bin/www_bget?ko:K00515	Retinol metabolism	ko00830	-	Beta,beta-carotene	Beta,beta-carotene 15,15&apos;-dioxygenase OS=Homo sapiens OX=9606 GN=BCO1 PE=1 SV=1
ENSECAG00000000281	SHCBP1	83.0919	184.35	1.14967	0.0367017	0.16343	SHC SH2 domain-binding protein 1 [Equus caballus]	GO:0008543	fibroblast growth factor receptor signaling pathway	-	-	-	-	-	-	SHC	SHC SH2 domain-binding protein 1 OS=Homo sapiens OX=9606 GN=SHCBP1 PE=1 SV=3
ENSECAG00000000282	ABCD4	468.123	705.465	0.591687	0.137849	0.390839	ATP-binding cassette sub-family D member 4 isoform X1 [Equus caballus]	GO:0042626;GO:0042760;GO:0006635;GO:0007031;GO:0005765;GO:0015910;GO:0005524;GO:0009235;GO:0005324;GO:0005789;GO:0005778;GO:0016021;GO:1990830;GO:0016887	ATPase-coupled transmembrane transporter activity;very long-chain fatty acid catabolic process;fatty acid beta-oxidation;peroxisome organization;lysosomal membrane;long-chain fatty acid import into peroxisome;ATP binding;cobalamin metabolic process;long-chain fatty acid transporter activity;endoplasmic reticulum membrane;peroxisomal membrane;integral component of membrane;cellular response to leu…	K05678	ABCD4,PXMP1L	http://www.genome.jp/dbget-bin/www_bget?ko:K05678	Peroxisome;ABC transporters	ko04146,ko02010	KOG0060(IR)(Long-chain acyl-CoA transporter, ABC superfamily (involved in peroxisome organization and biogenesis))	Lysosomal	Lysosomal cobalamin transporter ABCD4 OS=Homo sapiens OX=9606 GN=ABCD4 PE=1 SV=1
ENSECAG00000000285	PRAF2	88.3095	110.364	0.32163	0.715982	0.870411	PRA1 family protein 2 [Equus caballus]	GO:0016021;GO:0016020	integral component of membrane;membrane	K20392	PRAF2	http://www.genome.jp/dbget-bin/www_bget?ko:K20392	-	-	-	PRA1	PRA1 family protein 2 OS=Macaca fascicularis OX=9541 GN=PRAF2 PE=2 SV=1
ENSECAG00000000286	HIRA	1986.95	1916.49	-0.0520887	0.857016	0.93734	protein HIRA isoform X3 [Equus caballus];PREDICTED: protein HIRA isoform X3 [Panthera pardus]	GO:0006325;GO:0006351;GO:0005634;GO:0006355	chromatin organization;transcription, DNA-templated;nucleus;regulation of transcription, DNA-templated	K11293	HIRA,HIR1	http://www.genome.jp/dbget-bin/www_bget?ko:K11293	-	-	KOG0973(DK)(Histone transcription regulator HIRA, WD repeat superfamily);KOG1009(BL)(Chromatin assembly complex 1 subunit B/CAC2 (contains WD40 repeats))	Protein	Protein HIRA OS=Homo sapiens OX=9606 GN=HIRA PE=1 SV=2
ENSECAG00000000287	RBM10	4294.83	3036.07	-0.500399	0.238055	0.537561	PREDICTED: RNA-binding protein 10 [Equus asinus];RNA-binding protein 10 isoform X5 [Equus caballus];RNA-binding protein 10 isoform X7 [Bos taurus];RNA-binding protein 10 isoform X4 [Equus caballus]	GO:0000381;GO:0008285;GO:0005634;GO:0000122;GO:0034393;GO:0035198;GO:0016607;GO:0070935;GO:0032991;GO:0008380;GO:0046872;GO:0048025;GO:0000398;GO:0003723;GO:0042802;GO:0042981	regulation of alternative mRNA splicing, via spliceosome;negative regulation of cell population proliferation;nucleus;negative regulation of transcription by RNA polymerase II;positive regulation of smooth muscle cell apoptotic process;miRNA binding;nuclear speck;3'-UTR-mediated mRNA stabilization;protein-containing complex;RNA splicing;metal ion binding;negative regulation of mRNA splicing, via …	K13094	RBM5_10	http://www.genome.jp/dbget-bin/www_bget?ko:K13094	-	-	KOG2184(A)(Tuftelin-interacting protein TIP39, contains G-patch domain);KOG0154(R)(RNA-binding protein RBM5 and related proteins, contain G-patch and RRM domains)	RNA-binding	RNA-binding protein 10 OS=Homo sapiens OX=9606 GN=RBM10 PE=1 SV=3
ENSECAG00000000288	IL1R2	420.462	8495.44	4.33664	4.23e-32	2.14e-29	interleukin-1 receptor type 2 isoform X1 [Equus caballus]	GO:0016021;GO:0004910	integral component of membrane;interleukin-1, type II, blocking receptor activity	K04387	IL1R2,CD121b	http://www.genome.jp/dbget-bin/www_bget?ko:K04387	MAPK signaling pathway;Cytokine-cytokine receptor interaction;Hematopoietic cell lineage	ko04010,ko04060,ko04640	-	Interleukin-1	Interleukin-1 receptor type 2 OS=Homo sapiens OX=9606 GN=IL1R2 PE=1 SV=1
ENSECAG00000000291	PLCG2	1840.9	727.623	-1.33915	5.55e-06	0.000115389	1-phosphatidylinositol 4,5-bisphosphate phosphodiesterase gamma-2 isoform X1 [Equus caballus]	GO:1902808;GO:0097110;GO:0043647;GO:0002092;GO:0043069;GO:0002316;GO:0030183;GO:0006661;GO:0010628;GO:0070062;GO:0032481;GO:0005886;GO:0002223;GO:0140031;GO:0002862;GO:0009395;GO:0032959;GO:0001784;GO:0071277;GO:0030168;GO:0038096;GO:0016055;GO:0005829;GO:0019722;GO:0038095;GO:0050852;GO:0051209;GO:0032237;GO:0051091;GO:0050853;GO:0004435;GO:0032496;GO:0010634;GO:0035556;GO:0019901	positive regulation of cell cycle G1/S phase transition;scaffold protein binding;inositol phosphate metabolic process;positive regulation of receptor internalization;negative regulation of programmed cell death;follicular B cell differentiation;B cell differentiation;phosphatidylinositol biosynthetic process;positive regulation of gene expression;extracellular exosome;positive regulation of type …	K05859	PLCG2	http://www.genome.jp/dbget-bin/www_bget?ko:K05859	Calcium signaling pathway;ErbB signaling pathway;HIF-1 signaling pathway;NF-kappa B signaling pathway;Phosphatidylinositol signaling system;Phospholipase D signaling pathway;Ras signaling pathway;VEGF signaling pathway;Inositol phosphate metabolism;Axon guidance;Osteoclast differentiation;Thyroid hormone signaling pathway;B cell receptor signaling pathway;Fc epsilon RI signaling pathway;Fc gamma …	ko04020,ko04012,ko04066,ko04064,ko04070,ko04072,ko04014,ko04370,ko00562,ko04360,ko04380,ko04919,ko04662,ko04664,ko04666,ko04670,ko04650,ko04611,ko04722,ko04750	KOG0169(T)(Phosphoinositide-specific phospholipase C)	1-phosphatidylinositol	1-phosphatidylinositol 4,5-bisphosphate phosphodiesterase gamma-2 OS=Homo sapiens OX=9606 GN=PLCG2 PE=1 SV=4
ENSECAG00000000292	THSD7A	1693.14	331.815	-2.35125	8.92e-10	4.31e-08	thrombospondin type-1 domain-containing protein 7A isoform X1 [Equus caballus]	-	-	-	-	-	-	-	KOG4597(O)(Serine proteinase inhibitor (KU family) with thrombospondin repeats)	Thrombospondin	Thrombospondin type-1 domain-containing protein 7A OS=Homo sapiens OX=9606 GN=THSD7A PE=1 SV=4
ENSECAG00000000293	MYO3B	25.3283	1.00336	-4.65784	0.00302271	0.0246241	myosin-IIIb [Equus caballus]	GO:0003779;GO:0050896;GO:0016459;GO:0007601;GO:0004672;GO:0005524;GO:0003774	actin binding;response to stimulus;myosin complex;visual perception;protein kinase activity;ATP binding;cytoskeletal motor activity	K08834	MYO3,DFNB30	http://www.genome.jp/dbget-bin/www_bget?ko:K08834	Phototransduction - fly	ko04745	KOG0160(Z)(Myosin class V heavy chain);KOG4229(N)(Myosin VII, myosin IXB and related myosins)	Myosin-IIIb	Myosin-IIIb OS=Homo sapiens OX=9606 GN=MYO3B PE=2 SV=4
ENSECAG00000000294	ZMYM3	1370.78	1151.15	-0.25192	0.453657	0.732062	zinc finger MYM-type protein 3 isoform X2 [Equus caballus]	-	-	-	-	-	-	-	-	Zinc	Zinc finger MYM-type protein 3 OS=Homo sapiens OX=9606 GN=ZMYM3 PE=1 SV=2
ENSECAG00000000295	MRE11	1755.49	1853.01	0.0779995	0.816312	0.917023	double-strand break repair protein MRE11 isoform X1 [Equus caballus]	GO:0008296;GO:0051321;GO:0004520;GO:0030145;GO:0006302;GO:0030870	3'-5'-exodeoxyribonuclease activity;meiotic cell cycle;endodeoxyribonuclease activity;manganese ion binding;double-strand break repair;Mre11 complex	K10865	MRE11	http://www.genome.jp/dbget-bin/www_bget?ko:K10865	Homologous recombination;Non-homologous end-joining	ko03440,ko03450	KOG2310(L)(DNA repair exonuclease MRE11)	Double-strand	Double-strand break repair protein MRE11 OS=Macaca fascicularis OX=9541 GN=MRE11 PE=2 SV=1
ENSECAG00000000296	LAMC3	525.796	159.296	-1.7228	0.0113248	0.0688626	laminin subunit gamma-3 [Equus caballus]	-	-	K06247	LAMC3	http://www.genome.jp/dbget-bin/www_bget?ko:K06247	Focal adhesion;PI3K-Akt signaling pathway;ECM-receptor interaction	ko04510,ko04151,ko04512	KOG3512(T)(Netrin, axonal chemotropic factor);KOG0994(W)(Extracellular matrix glycoprotein Laminin subunit beta);KOG1836(W)(Extracellular matrix glycoprotein Laminin subunits alpha and gamma)	Laminin	Laminin subunit gamma-3 OS=Homo sapiens OX=9606 GN=LAMC3 PE=2 SV=3
ENSECAG00000000298	DENND4C	6958.77	13396.7	0.944979	0.00998938	0.0629348	DENN domain-containing protein 4C isoform X2 [Equus caballus];DENN domain-containing protein 4C isoform X1 [Equus caballus]	GO:0005085	guanyl-nucleotide exchange factor activity	K20163	DENND4	http://www.genome.jp/dbget-bin/www_bget?ko:K20163	-	-	KOG2127(T)(Calmodulin-binding protein CRAG, contains DENN domain)	DENN	DENN domain-containing protein 4C OS=Homo sapiens OX=9606 GN=DENND4C PE=1 SV=3
ENSECAG00000000299	LRRC8E	206.348	117.779	-0.808997	0.118845	0.356981	volume-regulated anion channel subunit LRRC8E [Equus caballus]	GO:0006811;GO:0016021;GO:0005886	ion transport;integral component of membrane;plasma membrane	K22038	LRRC8	http://www.genome.jp/dbget-bin/www_bget?ko:K22038	-	-	-	Volume-regulated	Volume-regulated anion channel subunit LRRC8E OS=Rattus norvegicus OX=10116 GN=Lrrc8e PE=1 SV=1
ENSECAG00000000300	ARL3	154.289	112.37	-0.457371	0.280515	0.58979	ADP ribosylation factor like GTPase 3 [Rousettus aegyptiacus]	GO:0031116;GO:0005525;GO:0003924	positive regulation of microtubule polymerization;GTP binding;GTPase activity	K07944	ARL3	http://www.genome.jp/dbget-bin/www_bget?ko:K07944	-	-	KOG0073(UZ)(GTP-binding ADP-ribosylation factor-like protein ARL2)	ADP-ribosylation	ADP-ribosylation factor-like protein 3 OS=Sus scrofa OX=9823 GN=ARL3 PE=2 SV=1
ENSECAG00000000301	ZNF341	920.286	611.77	-0.589093	0.120034	0.35945	zinc finger protein 341 isoform X1 [Equus caballus];zinc finger protein 341 isoform X2 [Equus caballus]	-	-	-	-	-	-	-	KOG1721(R)(FOG: Zn-finger)	Zinc	Zinc finger protein 341 OS=Homo sapiens OX=9606 GN=ZNF341 PE=1 SV=2
ENSECAG00000000302	PMM1	959.978	669.492	-0.519935	0.21721	0.509889	PREDICTED: phosphomannomutase 1 isoform X2 [Equus przewalskii]	GO:0004615;GO:1990830;GO:0043025;GO:0005829;GO:0006013;GO:0006487;GO:0009298	phosphomannomutase activity;cellular response to leukemia inhibitory factor;neuronal cell body;cytosol;mannose metabolic process;protein N-linked glycosylation;GDP-mannose biosynthetic process	K17497	PMM	http://www.genome.jp/dbget-bin/www_bget?ko:K17497	Amino sugar and nucleotide sugar metabolism;Fructose and mannose metabolism	ko00520,ko00051	KOG3189(I)(Phosphomannomutase)	Phosphomannomutase	Phosphomannomutase 1 OS=Homo sapiens OX=9606 GN=PMM1 PE=1 SV=2
ENSECAG00000000303	SLC2A1	1601.7	3449.5	1.10678	0.000458065	0.00527036	solute carrier family 2, facilitated glucose transporter member 1 [Equus caballus];solute carrier family 2, facilitated glucose transporter member 1 isoform X1 [Equus caballus]	GO:0001939;GO:0005887;GO:0065003;GO:0033300;GO:0016323;GO:0005355;GO:0150104;GO:0030864;GO:0042149;GO:0045121;GO:0031982;GO:0001917;GO:0015911;GO:0030496;GO:0005324;GO:0055056;GO:0005829;GO:0098793;GO:0007417;GO:0016324;GO:0042802;GO:0043621;GO:0098708;GO:0016021	female pronucleus;integral component of plasma membrane;protein-containing complex assembly;dehydroascorbic acid transmembrane transporter activity;basolateral plasma membrane;glucose transmembrane transporter activity;transport across blood-brain barrier;cortical actin cytoskeleton;cellular response to glucose starvation;membrane raft;vesicle;photoreceptor inner segment;long-chain fatty acid imp…	K07299	SLC2A1,GLUT1	http://www.genome.jp/dbget-bin/www_bget?ko:K07299	HIF-1 signaling pathway;Bile secretion;Adipocytokine signaling pathway;Glucagon signaling pathway;Insulin secretion;Thyroid hormone signaling pathway	ko04066,ko04976,ko04920,ko04922,ko04911,ko04919	KOG0569(G)(Permease of the major facilitator superfamily)	Solute	Solute carrier family 2, facilitated glucose transporter member 1 OS=Homo sapiens OX=9606 GN=SLC2A1 PE=1 SV=2
ENSECAG00000000306	GLRX3	1983.05	2436.91	0.297334	0.378001	0.679164	glutaredoxin-3 [Equus caballus]	GO:0046872;GO:0051536;GO:0015035	metal ion binding;iron-sulfur cluster binding;protein-disulfide reductase activity	-	-	-	-	-	KOG0907(O)(Thioredoxin);KOG0911(O)(Glutaredoxin-related protein)	Glutaredoxin-3	Glutaredoxin-3 OS=Bos taurus OX=9913 GN=GLRX3 PE=2 SV=1
ENSECAG00000000307	BACH1	1922.45	3022.96	0.653014	0.0625196	0.234731	PREDICTED: transcription regulator protein BACH1 [Equus przewalskii]	-	-	K09042	BACH	http://www.genome.jp/dbget-bin/www_bget?ko:K09042	-	-	KOG4441(TR)(Proteins containing BTB/POZ and Kelch domains, involved in regulatory/signal transduction processes)	Transcription	Transcription regulator protein BACH1 OS=Homo sapiens OX=9606 GN=BACH1 PE=1 SV=2
ENSECAG00000000308	RICTOR	6260.99	5791.48	-0.112458	0.746793	0.883081	rapamycin-insensitive companion of mTOR isoform X2 [Equus caballus];rapamycin-insensitive companion of mTOR isoform X1 [Equus caballus]	GO:0031932;GO:0031929	TORC2 complex;TOR signaling	K08267	RICTOR	http://www.genome.jp/dbget-bin/www_bget?ko:K08267	mTOR signaling pathway	ko04150	KOG3694(D)(Protein required for meiosis)	Rapamycin-insensitive	Rapamycin-insensitive companion of mTOR OS=Homo sapiens OX=9606 GN=RICTOR PE=1 SV=1
ENSECAG00000000310	DGKB	137.744	60.7227	-1.18168	0.0156429	0.0874531	diacylglycerol kinase beta isoform X1 [Equus caballus];diacylglycerol kinase beta isoform X3 [Equus caballus];diacylglycerol kinase beta [Molossus molossus];diacylglycerol kinase beta isoform X2 [Equus caballus]	GO:0005524;GO:0003951;GO:0046486;GO:0046872;GO:0005509;GO:0007205;GO:0035556;GO:0016301;GO:0004143	ATP binding;NAD+ kinase activity;glycerolipid metabolic process;metal ion binding;calcium ion binding;protein kinase C-activating G protein-coupled receptor signaling pathway;intracellular signal transduction;kinase activity;diacylglycerol kinase activity	K00901	dgkA,DGK	http://www.genome.jp/dbget-bin/www_bget?ko:K00901	Phosphatidylinositol signaling system;Phospholipase D signaling pathway;Glycerolipid metabolism;Glycerophospholipid metabolism	ko04070,ko04072,ko00561,ko00564	KOG0782(T)(Predicted diacylglycerol kinase);KOG1170(I)(Diacylglycerol kinase);KOG1169(IT)(Diacylglycerol kinase)	Diacylglycerol	Diacylglycerol kinase beta OS=Homo sapiens OX=9606 GN=DGKB PE=1 SV=2
ENSECAG00000000311	EIF4ENIF1	2147.87	3218.88	0.583652	0.0596045	0.227389	eukaryotic translation initiation factor 4E transporter isoform X3 [Equus caballus];eukaryotic translation initiation factor 4E transporter [Equus caballus]	GO:1905618;GO:0005829;GO:0017148;GO:0019900;GO:0045665;GO:0019827;GO:0005737;GO:0003729;GO:0106289;GO:0005049;GO:0033962;GO:0060213;GO:0006606;GO:0000932;GO:0005634;GO:0048255	positive regulation of miRNA mediated inhibition of translation;cytosol;negative regulation of translation;kinase binding;negative regulation of neuron differentiation;stem cell population maintenance;cytoplasm;mRNA binding;negative regulation of deadenylation-dependent decapping of nuclear-transcribed mRNA;nuclear export signal receptor activity;P-body assembly;positive regulation of nuclear-tra…	K18728	EIF4ENIF1	http://www.genome.jp/dbget-bin/www_bget?ko:K18728	-	-	-	Eukaryotic	Eukaryotic translation initiation factor 4E transporter OS=Homo sapiens OX=9606 GN=EIF4ENIF1 PE=1 SV=2
ENSECAG00000000313	ECI2	375.394	1040.48	1.47078	5.83e-07	1.58e-05	enoyl-CoA delta isomerase 2, mitochondrial [Equus caballus]	GO:0016853	isomerase activity	K13239	ECI2,PECI	http://www.genome.jp/dbget-bin/www_bget?ko:K13239	Peroxisome;Fatty acid degradation	ko04146,ko00071	KOG1680(I)(Enoyl-CoA hydratase);KOG0016(I)(Enoyl-CoA hydratase/isomerase)	Enoyl-CoA	Enoyl-CoA delta isomerase 2 OS=Homo sapiens OX=9606 GN=ECI2 PE=1 SV=4
ENSECAG00000000314	SART3	2095.57	2130.59	0.0239081	0.927921	0.968809	squamous cell carcinoma antigen recognized by T-cells 3 isoform X2 [Equus caballus]	-	-	K22611	SART3,TIP110	http://www.genome.jp/dbget-bin/www_bget?ko:K22611	-	-	KOG0123(AJ)(Polyadenylate-binding protein (RRM superfamily))	Squamous	Squamous cell carcinoma antigen recognized by T-cells 3 OS=Homo sapiens OX=9606 GN=SART3 PE=1 SV=1
ENSECAG00000000317	KCNH5	6.02836	0.194142	-4.95658	0.0674344	0.246709	potassium voltage-gated channel subfamily H member 5 [Equus caballus]	GO:0005887;GO:0005249;GO:0042391;GO:0071805;GO:0034765;GO:0010389;GO:0016021;GO:0005516;GO:0009986	integral component of plasma membrane;voltage-gated potassium channel activity;regulation of membrane potential;potassium ion transmembrane transport;regulation of ion transmembrane transport;regulation of G2/M transition of mitotic cell cycle;integral component of membrane;calmodulin binding;cell surface	K04908	KCNH5,KV10.2	http://www.genome.jp/dbget-bin/www_bget?ko:K04908	-	-	KOG0501(P)(K+-channel KCNQ)	Potassium	Potassium voltage-gated channel subfamily H member 5 OS=Homo sapiens OX=9606 GN=KCNH5 PE=1 SV=3
ENSECAG00000000319	SRP14	1149.34	1922.24	0.741984	0.0906023	0.298358	signal recognition particle 14 kDa protein-like [Bubalus bubalis];PREDICTED: signal recognition particle 14 kDa protein isoform X1 [Oryctolagus cuniculus];Hypothetical predicted protein, partial [Marmota monax]	GO:0005634;GO:0030942;GO:0005786;GO:0045047;GO:0006614;GO:0008312	nucleus;endoplasmic reticulum signal peptide binding;signal recognition particle, endoplasmic reticulum targeting;protein targeting to ER;SRP-dependent cotranslational protein targeting to membrane;7S RNA binding	K03104	SRP14	http://www.genome.jp/dbget-bin/www_bget?ko:K03104	Protein export	ko03060	KOG1761(U)(Signal recognition particle, subunit Srp14)	Signal	Signal recognition particle 14 kDa protein OS=Bos taurus OX=9913 GN=SRP14 PE=3 SV=1
ENSECAG00000000320	TUSC3	720.591	441.941	-0.705328	0.0212768	0.109652	PREDICTED: tumor suppressor candidate 3 isoform X3 [Saimiri boliviensis boliviensis];tumor suppressor candidate 3 isoform X2 [Equus caballus]	GO:0005887;GO:0005739;GO:0018279;GO:0015095;GO:0006487;GO:0050890;GO:0015693;GO:0005886;GO:0008250;GO:0005789;GO:0019082;GO:0016021;GO:0055085;GO:0006486	integral component of plasma membrane;mitochondrion;protein N-linked glycosylation via asparagine;magnesium ion transmembrane transporter activity;protein N-linked glycosylation;cognition;magnesium ion transport;plasma membrane;oligosaccharyltransferase complex;endoplasmic reticulum membrane;viral protein processing;integral component of membrane;transmembrane transport;protein glycosylation	K12669	OST3,OST6	http://www.genome.jp/dbget-bin/www_bget?ko:K12669	Protein processing in endoplasmic reticulum;N-Glycan biosynthesis;Various types of N-glycan biosynthesis	ko04141,ko00510,ko00513	KOG2603(O)(Oligosaccharyltransferase, gamma subunit)	Tumor	Tumor suppressor candidate 3 OS=Homo sapiens OX=9606 GN=TUSC3 PE=1 SV=1
ENSECAG00000000323	ABCA10	713.877	631.589	-0.176689	0.682704	0.853487	ATP-binding cassette sub-family A member 10 isoform X3 [Equus caballus];ATP-binding cassette sub-family A member 10 isoform X1 [Equus caballus]	GO:0005524;GO:0016021;GO:0042626	ATP binding;integral component of membrane;ATPase-coupled transmembrane transporter activity	K05652	ABCA10	http://www.genome.jp/dbget-bin/www_bget?ko:K05652	ABC transporters	ko02010	KOG0059(IR)(Lipid exporter ABCA1 and related proteins, ABC superfamily)	ATP-binding	ATP-binding cassette sub-family A member 10 OS=Homo sapiens OX=9606 GN=ABCA10 PE=2 SV=3
ENSECAG00000000324	RASEF	1749.96	3507.73	1.00321	0.0132734	0.0774472	PREDICTED: ras and EF-hand domain-containing protein [Equus przewalskii];ras and EF-hand domain-containing protein [Equus caballus]	GO:0005525;GO:0019003;GO:0003924;GO:0005829;GO:0048471;GO:0005509;GO:0042802	GTP binding;GDP binding;GTPase activity;cytosol;perinuclear region of cytoplasm;calcium ion binding;identical protein binding	K17199	RASEF,RAB45	http://www.genome.jp/dbget-bin/www_bget?ko:K17199	-	-	KOG0078(TU)(GTP-binding protein SEC4, small G protein superfamily, and related Ras family GTP-binding proteins);KOG0084(TU)(GTPase Rab1/YPT1, small G protein superfamily, and related GTP-binding proteins)	Ras	Ras and EF-hand domain-containing protein OS=Homo sapiens OX=9606 GN=RASEF PE=1 SV=1
ENSECAG00000000326	FAM131A	216.019	245.961	0.18727	0.697877	0.859739	protein FAM131A isoform X2 [Equus caballus]	-	-	-	-	-	-	-	-	Protein	Protein FAM131A OS=Homo sapiens OX=9606 GN=FAM131A PE=2 SV=2
ENSECAG00000000327	RNF181	1110.16	2027.58	0.868992	0.00495586	0.0365223	ring finger protein 181 [Rousettus aegyptiacus]	GO:0061630;GO:0016567;GO:0046872;GO:0005737	ubiquitin protein ligase activity;protein ubiquitination;metal ion binding;cytoplasm	K22378	RNF181	http://www.genome.jp/dbget-bin/www_bget?ko:K22378	-	-	KOG0800(O)(FOG: Predicted E3 ubiquitin ligase)	E3	E3 ubiquitin-protein ligase RNF181 OS=Bos taurus OX=9913 GN=RNF181 PE=2 SV=1
ENSECAG00000000329	C20H6orf62	2589.09	4709.34	0.863078	0.0171548	0.0938452	uncharacterized protein C6orf62 homolog [Bos taurus]	-	-	-	-	-	-	-	-	Uncharacterized	Uncharacterized protein C6orf62 OS=Homo sapiens OX=9606 GN=C6orf62 PE=2 SV=1
ENSECAG00000000330	TEX33	18.8869	21.5971	0.193449	0.871561	0.939543	testis-expressed protein 33 isoform X1 [Equus caballus]	-	-	-	-	-	-	-	-	Testis-expressed	Testis-expressed protein 33 OS=Homo sapiens OX=9606 GN=TEX33 PE=1 SV=2
ENSECAG00000000331	KDM1B	4133.45	2758.46	-0.583482	0.0266738	0.129521	lysine-specific histone demethylase 1B isoform X1 [Equus caballus];lysine-specific histone demethylase 1B isoform X2 [Equus caballus]	GO:0050660;GO:0008270;GO:0043046;GO:0045944;GO:0044030;GO:0000122;GO:0034649;GO:0008168;GO:0006349;GO:0016491;GO:0005654;GO:0008134;GO:0003682;GO:0032259;GO:0034648	flavin adenine dinucleotide binding;zinc ion binding;DNA methylation involved in gamete generation;positive regulation of transcription by RNA polymerase II;regulation of DNA methylation;negative regulation of transcription by RNA polymerase II;obsolete histone demethylase activity (H3-monomethyl-K4 specific);methyltransferase activity;regulation of gene expression by genetic imprinting;oxidoredu…	K19413	KDM1B,AOF1,LSD2	http://www.genome.jp/dbget-bin/www_bget?ko:K19413	-	-	KOG0029(Q)(Amine oxidase)	Lysine-specific	Lysine-specific histone demethylase 1B OS=Homo sapiens OX=9606 GN=KDM1B PE=1 SV=3
ENSECAG00000000332	EIF2B2	1189.82	2146.67	0.851363	0.00454265	0.0341279	translation initiation factor eIF-2B subunit beta isoform X2 [Equus caballus];translation initiation factor eIF-2B subunit beta isoform X1 [Equus caballus]	GO:0050852;GO:0005851;GO:0005085;GO:0005524;GO:0042552;GO:0003743;GO:0005525;GO:0044237;GO:0014003;GO:0001541	T cell receptor signaling pathway;eukaryotic translation initiation factor 2B complex;guanyl-nucleotide exchange factor activity;ATP binding;myelination;translation initiation factor activity;GTP binding;cellular metabolic process;oligodendrocyte development;ovarian follicle development	K03754	EIF2B2	http://www.genome.jp/dbget-bin/www_bget?ko:K03754	RNA transport	ko03013	KOG1465(J)(Translation initiation factor 2B, beta subunit (eIF-2Bbeta/GCD7));KOG1466(J)(Translation initiation factor 2B, alpha subunit (eIF-2Balpha/GCN3))	Translation;Translation	Translation initiation factor eIF-2B subunit beta OS=Bos taurus OX=9913 GN=EIF2B2 PE=2 SV=1;Translation initiation factor eIF-2B subunit beta OS=Homo sapiens OX=9606 GN=EIF2B2 PE=1 SV=3
ENSECAG00000000336	COMP	45.2277	63.8036	0.496432	0.512382	0.764215	cartilage oligomeric matrix protein precursor [Equus caballus]	GO:0005509;GO:0005576;GO:0007155	calcium ion binding;extracellular region;cell adhesion	K04659	THBS2S	http://www.genome.jp/dbget-bin/www_bget?ko:K04659	Focal adhesion;Phagosome;PI3K-Akt signaling pathway;ECM-receptor interaction	ko04510,ko04145,ko04151,ko04512	KOG1217(T)(Fibrillins and related proteins containing Ca2+-binding EGF-like domains)	Cartilage;Cartilage	Cartilage oligomeric matrix protein OS=Mus musculus OX=10090 GN=Comp PE=1 SV=2;Cartilage oligomeric matrix protein OS=Bos taurus OX=9913 GN=COMP PE=1 SV=2
ENSECAG00000000340	CNTN5	174.74	75.9609	-1.20188	0.0145679	0.083004	contactin-5 [Equus caballus]	GO:0007605;GO:0099054;GO:0098982;GO:0099026	sensory perception of sound;presynapse assembly;GABA-ergic synapse;anchored component of presynaptic membrane	K06763	CNTN5	http://www.genome.jp/dbget-bin/www_bget?ko:K06763	-	-	KOG3513(T)(Neural cell adhesion molecule L1);KOG3510(T)(FOG: Immunoglobulin C-2 Type/fibronectin type III domains)	Contactin-5	Contactin-5 OS=Homo sapiens OX=9606 GN=CNTN5 PE=1 SV=2
ENSECAG00000000341	TUBB2B	97.922	110.196	0.170365	0.767034	0.891147	PREDICTED: tubulin beta-2B chain-like isoform X1 [Odobenus rosmarus divergens]	GO:0005874;GO:0000226;GO:0050804;GO:0000278;GO:0005525;GO:0098685;GO:1990403;GO:0003924;GO:0046982;GO:0005200;GO:0007017;GO:0001764;GO:0015630;GO:1902669;GO:0005737	microtubule;microtubule cytoskeleton organization;modulation of chemical synaptic transmission;mitotic cell cycle;GTP binding;Schaffer collateral - CA1 synapse;embryonic brain development;GTPase activity;protein heterodimerization activity;structural constituent of cytoskeleton;microtubule-based process;neuron migration;microtubule cytoskeleton;positive regulation of axon guidance;cytoplasm	K07375	TUBB	http://www.genome.jp/dbget-bin/www_bget?ko:K07375	Gap junction;Phagosome	ko04540,ko04145	KOG1375(Z)(Beta tubulin)	Tubulin	Tubulin beta-2B chain OS=Bos taurus OX=9913 GN=TUBB2B PE=1 SV=2
ENSECAG00000000343	HACD4	298.635	323.533	0.115526	0.754107	0.885988	very-long-chain (3R)-3-hydroxyacyl-CoA dehydratase 4 [Equus caballus]	GO:0102158;GO:0005789;GO:0006633;GO:0016021;GO:0102344;GO:0030497;GO:0019899;GO:0042761;GO:0102343;GO:0102345;GO:0018812	very-long-chain 3-hydroxyacyl-CoA dehydratase activity;endoplasmic reticulum membrane;fatty acid biosynthetic process;integral component of membrane;3-hydroxy-behenoyl-CoA dehydratase activity;fatty acid elongation;enzyme binding;very long-chain fatty acid biosynthetic process;3-hydroxy-arachidoyl-CoA dehydratase activity;3-hydroxy-lignoceroyl-CoA dehydratase activity;3-hydroxyacyl-CoA dehydratas…	K10703	HACD,PHS1,PAS2	http://www.genome.jp/dbget-bin/www_bget?ko:K10703	Biosynthesis of unsaturated fatty acids;Fatty acid elongation;Fatty acid metabolism	ko01040,ko00062,ko01212	-	Very-long-chain	Very-long-chain (3R)-3-hydroxyacyl-CoA dehydratase 4 OS=Homo sapiens OX=9606 GN=HACD4 PE=1 SV=1
ENSECAG00000000344	PON1	19.6277	37.1166	0.919174	0.203214	0.491332	serum paraoxonase/arylesterase 1 [Equus caballus]	GO:0046470;GO:0004064;GO:0034366;GO:0051099;GO:0009636;GO:0019439;GO:0010875;GO:0032411;GO:0046395;GO:0004063;GO:0005509;GO:0005543;GO:0046434;GO:0102007;GO:0005615;GO:0005576;GO:0008203;GO:0042803	phosphatidylcholine metabolic process;arylesterase activity;spherical high-density lipoprotein particle;positive regulation of binding;response to toxic substance;aromatic compound catabolic process;positive regulation of cholesterol efflux;positive regulation of transporter activity;carboxylic acid catabolic process;aryldialkylphosphatase activity;calcium ion binding;phospholipid binding;organop…	K01045	PON	http://www.genome.jp/dbget-bin/www_bget?ko:K01045	Aminobenzoate degradation;Bisphenol degradation	ko00627,ko00363	-	Serum;Serum	Serum paraoxonase/arylesterase 1 OS=Oryctolagus cuniculus OX=9986 GN=PON1 PE=1 SV=2;Serum paraoxonase/arylesterase 1 OS=Homo sapiens OX=9606 GN=PON1 PE=1 SV=3
ENSECAG00000000345	ZNF112	1066.58	1101.19	0.0460749	0.879679	0.943568	zinc finger protein 112 isoform X2 [Equus caballus]	GO:0046872;GO:0006355	metal ion binding;regulation of transcription, DNA-templated	K09228	KRAB	http://www.genome.jp/dbget-bin/www_bget?ko:K09228	-	-	-	Zinc	Zinc finger protein 112 OS=Homo sapiens OX=9606 GN=ZNF112 PE=1 SV=2
ENSECAG00000000346	EDRF1	1818.71	2094.69	0.20382	0.573161	0.79744	erythroid differentiation-related factor 1 isoform X1 [Equus caballus]	GO:0045893	positive regulation of transcription, DNA-templated	-	-	-	-	-	-	Erythroid	Erythroid differentiation-related factor 1 OS=Homo sapiens OX=9606 GN=EDRF1 PE=1 SV=1
ENSECAG00000000348	EIF2AK4	4730.12	4841.68	0.033632	0.900585	0.954605	eIF-2-alpha kinase GCN2 isoform X1 [Equus caballus]	GO:0003743;GO:0004694;GO:0005524;GO:0106310;GO:0106311;GO:0000077	translation initiation factor activity;eukaryotic translation initiation factor 2alpha kinase activity;ATP binding;protein serine kinase activity;protein serine/threonine kinase activity;DNA damage checkpoint signaling	K16196	EIF2AK4	http://www.genome.jp/dbget-bin/www_bget?ko:K16196	Autophagy - animal;Autophagy - yeast;Protein processing in endoplasmic reticulum	ko04140,ko04138,ko04141	KOG1033(J)(eIF-2alpha kinase PEK/EIF2AK3)	eIF-2-alpha	eIF-2-alpha kinase GCN2 OS=Homo sapiens OX=9606 GN=EIF2AK4 PE=1 SV=3
ENSECAG00000000350	COQ4	610.701	464.569	-0.394576	0.452508	0.731565	PREDICTED: ubiquinone biosynthesis protein COQ4 homolog, mitochondrial isoform X5 [Equus asinus]	GO:0032991;GO:0031314;GO:0006744	protein-containing complex;extrinsic component of mitochondrial inner membrane;ubiquinone biosynthetic process	K18586	COQ4	http://www.genome.jp/dbget-bin/www_bget?ko:K18586	-	-	KOG3244(H)(Protein involved in ubiquinone biosynthesis)	Ubiquinone	Ubiquinone biosynthesis protein COQ4 homolog, mitochondrial OS=Homo sapiens OX=9606 GN=COQ4 PE=1 SV=3
ENSECAG00000000351	YIPF6	431.133	735.272	0.770145	0.0173617	0.0946884	PREDICTED: protein YIPF6 isoform X1 [Myotis brandtii]	GO:0016021	integral component of membrane	K22943	YIPF6	http://www.genome.jp/dbget-bin/www_bget?ko:K22943	-	-	KOG3103(U)(Rab GTPase interacting factor, Golgi membrane protein)	Protein	Protein YIPF6 OS=Bos taurus OX=9913 GN=YIPF6 PE=2 SV=1
ENSECAG00000000352	IKBKE	2113.92	2800.68	0.405854	0.406733	0.70202	inhibitor of nuclear factor kappa-B kinase subunit epsilon isoform X3 [Equus caballus];inhibitor of nuclear factor kappa-B kinase subunit epsilon isoform X6 [Equus caballus];PREDICTED: inhibitor of nuclear factor kappa-B kinase subunit epsilon isoform X3 [Equus asinus]	-	-	K07211	IKBKE,IKKE	http://www.genome.jp/dbget-bin/www_bget?ko:K07211	Cytosolic DNA-sensing pathway;IL-17 signaling pathway;NOD-like receptor signaling pathway;RIG-I-like receptor signaling pathway;Toll-like receptor signaling pathway	ko04623,ko04657,ko04621,ko04622,ko04620	KOG0032(T)(Ca2+/calmodulin-dependent protein kinase, EF-Hand protein superfamily);KOG0595(OUT)(Serine/threonine-protein kinase involved in autophagy)	Inhibitor	Inhibitor of nuclear factor kappa-B kinase subunit epsilon OS=Homo sapiens OX=9606 GN=IKBKE PE=1 SV=1
ENSECAG00000000353	HPSE2	112.55	45.6399	-1.30219	0.0201092	0.105206	inactive heparanase-2 isoform X5 [Homo sapiens];inactive heparanase-2 isoform X2 [Equus caballus]	GO:0016798;GO:0016020	hydrolase activity, acting on glycosyl bonds;membrane	K07965	HPSE2	http://www.genome.jp/dbget-bin/www_bget?ko:K07965	Glycosaminoglycan degradation	ko00531	-	Inactive	Inactive heparanase-2 OS=Homo sapiens OX=9606 GN=HPSE2 PE=1 SV=3
ENSECAG00000000354	PLK2	1715.49	3826.08	1.15725	0.000239602	0.00307919	serine/threonine-protein kinase PLK2 [Equus caballus]	GO:0046599;GO:0005814;GO:0005524;GO:0005813;GO:0010508;GO:2000773;GO:0007613;GO:0005737;GO:0106310;GO:0032465;GO:0090050;GO:0106311;GO:0045732;GO:0071866;GO:0007052;GO:0018105;GO:0000278;GO:0000082;GO:0004674;GO:0016525;GO:0048167;GO:0000785;GO:0043008;GO:0000922;GO:0005634	regulation of centriole replication;centriole;ATP binding;centrosome;positive regulation of autophagy;negative regulation of cellular senescence;memory;cytoplasm;protein serine kinase activity;regulation of cytokinesis;positive regulation of cell migration involved in sprouting angiogenesis;protein serine/threonine kinase activity;positive regulation of protein catabolic process;negative regulati…	K08861	PLK2	http://www.genome.jp/dbget-bin/www_bget?ko:K08861	FoxO signaling pathway	ko04068	KOG0580(D)(Serine/threonine protein kinase)	Serine/threonine-protein	Serine/threonine-protein kinase PLK2 OS=Rattus norvegicus OX=10116 GN=Plk2 PE=1 SV=1
ENSECAG00000000356	MPP5	1747.87	3563.83	1.02783	0.0128329	0.0756281	PREDICTED: MAGUK p55 subfamily member 5 isoform X1 [Equus przewalskii]	GO:0045177;GO:0035750;GO:0032287;GO:0005923;GO:0043219;GO:0005886;GO:0035749;GO:0043220;GO:0005912;GO:0019904;GO:0002011;GO:0012505;GO:0021954;GO:0010467;GO:0017015;GO:0032991;GO:0005737;GO:0021987	apical part of cell;protein localization to myelin sheath abaxonal region;peripheral nervous system myelin maintenance;bicellular tight junction;lateral loop;plasma membrane;myelin sheath adaxonal region;Schmidt-Lanterman incisure;adherens junction;protein domain specific binding;morphogenesis of an epithelial sheet;endomembrane system;central nervous system neuron development;gene expression;reg…	K06091	MPP5,PALS1	http://www.genome.jp/dbget-bin/www_bget?ko:K06091	Tight junction;Hippo signaling pathway;Hippo signaling pathway -fly	ko04530,ko04390,ko04391	KOG0708(F)(Membrane-associated guanylate kinase MAGUK (contains PDZ, SH3, HOOK and GUK domains))	Protein	Protein PALS1 OS=Canis lupus familiaris OX=9615 GN=PALS1 PE=1 SV=1
ENSECAG00000000357	DOCK10	3505.97	2553.25	-0.457479	0.226296	0.522253	dedicator of cytokinesis protein 10 isoform X4 [Equus caballus];dedicator of cytokinesis protein 10 isoform X7 [Equus caballus];dedicator of cytokinesis protein 10 isoform X2 [Equus caballus];PREDICTED: dedicator of cytokinesis protein 10 isoform X6 [Equus asinus];dedicator of cytokinesis protein 10 isoform X8 [Equus caballus]	-	-	K21853	DOCK9_10_11	http://www.genome.jp/dbget-bin/www_bget?ko:K21853	-	-	KOG1997(T)(PH domain-containing protein)	Dedicator	Dedicator of cytokinesis protein 10 OS=Homo sapiens OX=9606 GN=DOCK10 PE=1 SV=3
ENSECAG00000000359	MARK4	668.634	732.093	0.130811	0.772693	0.893851	MAP/microtubule affinity-regulating kinase 4 isoform X2 [Equus caballus];MAP/microtubule affinity-regulating kinase 4 isoform X1 [Equus caballus]	GO:0004672;GO:0005524	protein kinase activity;ATP binding	K08798	MARK	http://www.genome.jp/dbget-bin/www_bget?ko:K08798	-	-	KOG0588(D)(Serine/threonine protein kinase);KOG0583(T)(Serine/threonine protein kinase)	MAP/microtubule	MAP/microtubule affinity-regulating kinase 4 OS=Homo sapiens OX=9606 GN=MARK4 PE=1 SV=1
ENSECAG00000000360	RGS18	57.0776	57.758	0.0170968	0.97908	0.991256	regulator of G-protein signaling 18 [Equus caballus]	GO:0043547;GO:0007186;GO:0008277;GO:0005737;GO:0005096	positive regulation of GTPase activity;G protein-coupled receptor signaling pathway;regulation of G protein-coupled receptor signaling pathway;cytoplasm;GTPase activator activity	K16449	RGS	http://www.genome.jp/dbget-bin/www_bget?ko:K16449	-	-	KOG3589(T)(G protein signaling regulators)	Regulator	Regulator of G-protein signaling 18 OS=Homo sapiens OX=9606 GN=RGS18 PE=1 SV=1
ENSECAG00000000361	HEATR3	1188.57	1314.17	0.144917	0.710057	0.866229	HEAT repeat-containing protein 3 isoform X1 [Equus caballus]	-	-	-	-	-	-	-	-	HEAT	HEAT repeat-containing protein 3 OS=Homo sapiens OX=9606 GN=HEATR3 PE=1 SV=2
ENSECAG00000000362	STXBP5	2850.92	2711.79	-0.0721803	0.840753	0.929322	syntaxin-binding protein 5 isoform X1 [Equus caballus];syntaxin-binding protein 5 isoform X3 [Equus caballus];syntaxin-binding protein 5 isoform X4 [Equus caballus];syntaxin-binding protein 5 isoform X2 [Equus caballus]	GO:0005886;GO:0006887;GO:0005737	plasma membrane;exocytosis;cytoplasm	K08518	STXBP5,SRO7_77	http://www.genome.jp/dbget-bin/www_bget?ko:K08518	-	-	KOG1983(U)(Tomosyn and related SNARE-interacting proteins)	Syntaxin-binding	Syntaxin-binding protein 5 OS=Homo sapiens OX=9606 GN=STXBP5 PE=1 SV=1
ENSECAG00000000364	PIN4	145.115	183.613	0.339475	0.370187	0.673954	PREDICTED: peptidyl-prolyl cis-trans isomerase NIMA-interacting 4 [Equus asinus]	GO:0003677;GO:0003755;GO:0006364	DNA binding;peptidyl-prolyl cis-trans isomerase activity;rRNA processing	K09579	PIN4	http://www.genome.jp/dbget-bin/www_bget?ko:K09579	-	-	KOG3259(O)(Peptidyl-prolyl cis-trans isomerase)	Peptidyl-prolyl	Peptidyl-prolyl cis-trans isomerase NIMA-interacting 4 OS=Homo sapiens OX=9606 GN=PIN4 PE=1 SV=1
ENSECAG00000000365	PCNX4	820.299	673.225	-0.285061	0.337509	0.647131	pecanex-like protein 4 isoform X1 [Equus caballus]	-	-	-	-	-	-	-	KOG3604(S)(Pecanex)	Pecanex-like	Pecanex-like protein 4 OS=Homo sapiens OX=9606 GN=PCNX4 PE=1 SV=4
ENSECAG00000000366	HEXD	582.826	289.389	-1.01005	0.0340899	0.154685	hexosaminidase D isoform X2 [Equus caballus]	GO:0102148;GO:0005634;GO:0004563;GO:0005975;GO:0005737;GO:1903561	N-acetyl-beta-D-galactosaminidase activity;nucleus;beta-N-acetylhexosaminidase activity;carbohydrate metabolic process;cytoplasm;extracellular vesicle	K14459	HEX	http://www.genome.jp/dbget-bin/www_bget?ko:K14459	Other glycan degradation;Various types of N-glycan biosynthesis	ko00511,ko00513	-	Hexosaminidase	Hexosaminidase D OS=Homo sapiens OX=9606 GN=HEXD PE=1 SV=3
ENSECAG00000000367	RFC2	904.932	678.17	-0.416163	0.209695	0.49928	replication factor C subunit 2 isoform X2 [Equus caballus]	GO:0005524;GO:0003677;GO:0016887;GO:0006260	ATP binding;DNA binding;ATP hydrolysis activity;DNA replication	K10755	RFC2_4	http://www.genome.jp/dbget-bin/www_bget?ko:K10755	DNA replication;Mismatch repair;Nucleotide excision repair	ko03030,ko03430,ko03420	KOG0990(L)(Replication factor C, subunit RFC5)	Replication	Replication factor C subunit 2 OS=Bos taurus OX=9913 GN=RFC2 PE=2 SV=1
ENSECAG00000000369	CERS4	1263.11	1120.66	-0.172624	0.723256	0.875142	ceramide synthase 4 [Equus caballus]	GO:0006665;GO:0005634;GO:0005789;GO:0003677;GO:0016740;GO:0016021	sphingolipid metabolic process;nucleus;endoplasmic reticulum membrane;DNA binding;transferase activity;integral component of membrane	K04710	CERS	http://www.genome.jp/dbget-bin/www_bget?ko:K04710	Sphingolipid signaling pathway;Sphingolipid metabolism	ko04071,ko00600	KOG1607(U)(Protein transporter of the TRAM (translocating chain-associating membrane) superfamily)	Ceramide	Ceramide synthase 4 OS=Homo sapiens OX=9606 GN=CERS4 PE=1 SV=2
ENSECAG00000000370	RPS11	79549	48230.7	-0.721893	0.0540761	0.21272	40S ribosomal protein S11 isoform X2 [Zootoca vivipara];40S ribosomal protein S11 [Equus caballus]	GO:0005829;GO:0006412;GO:0019083;GO:0005925;GO:0016020;GO:0005654;GO:0005730;GO:0005737;GO:0002181;GO:0019843;GO:0003735;GO:0003723;GO:0006614;GO:0000184;GO:0005840;GO:0022626;GO:0070062;GO:0006413;GO:0022627	cytosol;translation;viral transcription;focal adhesion;membrane;nucleoplasm;nucleolus;cytoplasm;cytoplasmic translation;rRNA binding;structural constituent of ribosome;RNA binding;SRP-dependent cotranslational protein targeting to membrane;nuclear-transcribed mRNA catabolic process, nonsense-mediated decay;ribosome;cytosolic ribosome;extracellular exosome;translational initiation;cytosolic small …	K02949	RP-S11e,RPS11	http://www.genome.jp/dbget-bin/www_bget?ko:K02949	Ribosome	ko03010	KOG1728(J)(40S ribosomal protein S11)	40S	40S ribosomal protein S11 OS=Bos taurus OX=9913 GN=RPS11 PE=2 SV=3
ENSECAG00000000371	KRCC1	1071.07	3095.36	1.53106	0.00786388	0.0524184	lysine-rich coiled-coil protein 1 [Equus caballus]	-	-	-	-	-	-	-	-	Lysine-rich	Lysine-rich coiled-coil protein 1 OS=Bos taurus OX=9913 GN=KRCC1 PE=2 SV=1
ENSECAG00000000372	ARL1	1614.41	3960.42	1.29465	0.00864354	0.0564492	ADP-ribosylation factor-like protein 1, partial [Bos mutus];hypothetical protein DBR06_SOUSAS14710003, partial [Sousa chinensis]	GO:0005525;GO:0005802;GO:0007030;GO:0003924;GO:0008047;GO:0006886;GO:0016192;GO:0005794;GO:0042147;GO:0005829;GO:0034067;GO:0000139;GO:0009404;GO:0005737;GO:0031584;GO:0046872	GTP binding;trans-Golgi network;Golgi organization;GTPase activity;enzyme activator activity;intracellular protein transport;vesicle-mediated transport;Golgi apparatus;retrograde transport, endosome to Golgi;cytosol;protein localization to Golgi apparatus;Golgi membrane;toxin metabolic process;cytoplasm;activation of phospholipase D activity;metal ion binding	K07942	ARL1	http://www.genome.jp/dbget-bin/www_bget?ko:K07942	-	-	KOG0070(U)(GTP-binding ADP-ribosylation factor Arf1);KOG0072(U)(GTP-binding ADP-ribosylation factor-like protein ARL1)	ADP-ribosylation	ADP-ribosylation factor-like protein 1 OS=Bos taurus OX=9913 GN=ARL1 PE=2 SV=1
ENSECAG00000000373	LOXL3	142.656	49.966	-1.51352	0.0106101	0.0655516	PREDICTED: lysyl oxidase homolog 3 isoform X4 [Equus przewalskii]	GO:0004720;GO:0005507;GO:0005615;GO:0018057;GO:0005044;GO:0016021	protein-lysine 6-oxidase activity;copper ion binding;extracellular space;peptidyl-lysine oxidation;scavenger receptor activity;integral component of membrane	K00280	LOXL2_3_4	http://www.genome.jp/dbget-bin/www_bget?ko:K00280	-	-	-	Lysyl	Lysyl oxidase homolog 3 OS=Homo sapiens OX=9606 GN=LOXL3 PE=1 SV=1
ENSECAG00000000374	PLEKHG7	2.7384	1.99771	-0.454987	0.864253	0.938947	PREDICTED: uncharacterized protein C12orf74 homolog [Equus przewalskii];pleckstrin homology domain-containing family G member 7 isoform X2 [Equus caballus];pleckstrin homology domain-containing family G member 7 isoform X6 [Equus caballus]	-	-	-	-	-	-	-	KOG3520(T)(Predicted guanine nucleotide exchange factor)	Pleckstrin;Uncharacterized	Pleckstrin homology domain-containing family G member 7 OS=Homo sapiens OX=9606 GN=PLEKHG7 PE=2 SV=1;Uncharacterized protein C12orf74 OS=Homo sapiens OX=9606 GN=C12orf74 PE=1 SV=1
ENSECAG00000000375	SNU13	1312.99	1347.05	0.0369463	0.902808	0.955813	NHP2-like protein 1 isoform X2 [Gorilla gorilla gorilla]	GO:0005730;GO:0034512;GO:0008380;GO:0003723;GO:0000398;GO:0030490;GO:0031428;GO:0000470;GO:0071011;GO:1990904;GO:0007338;GO:0000492;GO:0042254;GO:0032040;GO:0046540	nucleolus;box C/D RNA binding;RNA splicing;RNA binding;mRNA splicing, via spliceosome;maturation of SSU-rRNA;box C/D RNP complex;maturation of LSU-rRNA;precatalytic spliceosome;ribonucleoprotein complex;single fertilization;box C/D snoRNP assembly;ribosome biogenesis;small-subunit processome;U4/U6 x U5 tri-snRNP complex	K12845	SNU13,NHP2L	http://www.genome.jp/dbget-bin/www_bget?ko:K12845	Spliceosome;Ribosome biogenesis in eukaryotes	ko03040,ko03008	KOG3167(A)(Box H/ACA snoRNP component, involved in ribosomal RNA pseudouridinylation)	NHP2-like	NHP2-like protein 1 OS=Bos taurus OX=9913 GN=SNU13 PE=2 SV=3
ENSECAG00000000376	LYSMD4	297.579	238.938	-0.316638	0.317792	0.627208	PREDICTED: lysM and putative peptidoglycan-binding domain-containing protein 4 [Equus przewalskii]	GO:0016021	integral component of membrane	-	-	-	-	-	KOG2850(R)(Predicted peptidoglycan-binding protein, contains LysM domain)	LysM	LysM and putative peptidoglycan-binding domain-containing protein 4 OS=Pongo abelii OX=9601 GN=LYSMD4 PE=2 SV=1
ENSECAG00000000377	BRIX1	918.633	1678.14	0.869306	0.0648437	0.240231	PREDICTED: ribosome biogenesis protein BRX1 homolog [Equus przewalskii]	GO:0005694;GO:0019843;GO:0005730;GO:0006364	chromosome;rRNA binding;nucleolus;rRNA processing	K14820	BRX1,BRIX1	http://www.genome.jp/dbget-bin/www_bget?ko:K14820	-	-	KOG2971(J)(RNA-binding protein required for biogenesis of the ribosomal 60S subunit)	Ribosome	Ribosome biogenesis protein BRX1 homolog OS=Homo sapiens OX=9606 GN=BRIX1 PE=1 SV=2
ENSECAG00000000381	DMXL2	491.537	541.455	0.139541	0.737431	0.880032	dmX-like protein 2 isoform X3 [Equus caballus];dmX-like protein 2 isoform X4 [Equus caballus];dmX-like protein 2 isoform X1 [Equus caballus];dmX-like protein 2 isoform X2 [Equus caballus]	-	-	-	-	-	-	-	KOG1064(R)(RAVE (regulator of V-ATPase assembly) complex subunit RAV1/DMX protein, WD repeat superfamily)	DmX-like	DmX-like protein 2 OS=Homo sapiens OX=9606 GN=DMXL2 PE=1 SV=2
ENSECAG00000000382	CLEC2B	86.3049	91.7965	0.0889967	0.834719	0.926221	C-type lectin domain family 2 member B [Equus caballus]	GO:0042802;GO:0016021;GO:0009897	identical protein binding;integral component of membrane;external side of plasma membrane	K10071	CLEC2B	http://www.genome.jp/dbget-bin/www_bget?ko:K10071	-	-	-	C-type	C-type lectin domain family 2 member B OS=Homo sapiens OX=9606 GN=CLEC2B PE=1 SV=2
ENSECAG00000000383	TOP1	3384.76	6179.6	0.868463	0.0226095	0.11444	PREDICTED: DNA topoisomerase 1 [Equus asinus]	GO:0000978;GO:0018105;GO:0040016;GO:0006260;GO:0042493;GO:0003697;GO:0006338;GO:0006265;GO:0004674;GO:0000932;GO:0005524;GO:0016853;GO:0032993;GO:0003677;GO:0019904;GO:0003682;GO:0003917;GO:0005694;GO:0005654;GO:0032922;GO:0001650;GO:0000228;GO:0097100;GO:0043204	RNA polymerase II cis-regulatory region sequence-specific DNA binding;peptidyl-serine phosphorylation;embryonic cleavage;DNA replication;response to xenobiotic stimulus;single-stranded DNA binding;chromatin remodeling;DNA topological change;protein serine/threonine kinase activity;P-body;ATP binding;isomerase activity;protein-DNA complex;DNA binding;protein domain specific binding;chromatin bindi…	K03163	TOP1	http://www.genome.jp/dbget-bin/www_bget?ko:K03163	-	-	KOG0981(L)(DNA topoisomerase I)	DNA	DNA topoisomerase 1 OS=Chlorocebus aethiops OX=9534 GN=TOP1 PE=2 SV=1
ENSECAG00000000384	ERP29	1030.73	1887.87	0.873097	0.0530809	0.210031	endoplasmic reticulum resident protein 29 isoform X1 [Equus caballus]	GO:0005788;GO:0042470;GO:0009306	endoplasmic reticulum lumen;melanosome;protein secretion	K09586	ERP29	http://www.genome.jp/dbget-bin/www_bget?ko:K09586	Protein processing in endoplasmic reticulum	ko04141	-	Endoplasmic	Endoplasmic reticulum resident protein 29 OS=Homo sapiens OX=9606 GN=ERP29 PE=1 SV=4
ENSECAG00000000385	GPA33	2.58973	16.4461	2.66687	0.0383108	0.168143	cell surface A33 antigen [Equus caballus]	GO:0005887	integral component of plasma membrane	K06790	GPA33	http://www.genome.jp/dbget-bin/www_bget?ko:K06790	-	-	-	Cell	Cell surface A33 antigen OS=Homo sapiens OX=9606 GN=GPA33 PE=1 SV=1
ENSECAG00000000386	LRRC23	40.2697	29.7972	-0.434516	0.424771	0.711646	leucine-rich repeat-containing protein 23 [Equus caballus]	GO:0005829	cytosol	-	-	-	-	-	-	Leucine-rich	Leucine-rich repeat-containing protein 23 OS=Homo sapiens OX=9606 GN=LRRC23 PE=1 SV=2
ENSECAG00000000387	FGL2	3051.22	1882.53	-0.696712	0.0279265	0.134059	PREDICTED: fibroleukin [Equus przewalskii]	GO:0050687;GO:0016504;GO:0009986;GO:0043381;GO:0002291;GO:0008233;GO:0002605;GO:0002617	negative regulation of defense response to virus;peptidase activator activity;cell surface;negative regulation of memory T cell differentiation;T cell activation via T cell receptor contact with antigen bound to MHC molecule on antigen presenting cell;peptidase activity;negative regulation of dendritic cell antigen processing and presentation;negative regulation of macrophage antigen processing a…	-	-	-	-	-	-	Fibroleukin	Fibroleukin OS=Homo sapiens OX=9606 GN=FGL2 PE=1 SV=1
ENSECAG00000000390	ZNF250	347.363	178.907	-0.957237	0.0454147	0.188786	PREDICTED: zinc finger protein 250 isoform X1 [Equus przewalskii]	GO:0006355;GO:0046872	regulation of transcription, DNA-templated;metal ion binding	K09228	KRAB	http://www.genome.jp/dbget-bin/www_bget?ko:K09228	-	-	-	Zinc	Zinc finger protein 250 OS=Homo sapiens OX=9606 GN=ZNF250 PE=1 SV=3
ENSECAG00000000391	CLBA1	293.16	367.564	0.326305	0.367596	0.671665	PREDICTED: uncharacterized protein C14orf79 homolog isoform X2 [Equus przewalskii];PREDICTED: uncharacterized protein C14orf79 homolog isoform X3 [Equus przewalskii]	GO:0032588;GO:0030276;GO:0030121;GO:0046907	trans-Golgi network membrane;clathrin binding;AP-1 adaptor complex;intracellular transport	-	-	-	-	-	-	Uncharacterized;Uncharacterized	Uncharacterized protein CLBA1 OS=Homo sapiens OX=9606 GN=CLBA1 PE=2 SV=2;Uncharacterized protein CLBA1 OS=Bos taurus OX=9913 GN=CLBA1 PE=2 SV=2
ENSECAG00000000392	DCAF1	4716.39	6807.12	0.529361	0.0956915	0.309406	PREDICTED: protein VPRBP isoform X2 [Equus przewalskii];DDB1- and CUL4-associated factor 1 isoform X1 [Monodon monoceros];PREDICTED: protein VPRBP isoform X5 [Panthera pardus]	GO:0001650;GO:0008180;GO:0030331;GO:0080008;GO:0033151;GO:0005654;GO:0000122;GO:0035212;GO:0005634;GO:1990244;GO:0016567;GO:0030183	fibrillar center;COP9 signalosome;estrogen receptor binding;Cul4-RING E3 ubiquitin ligase complex;V(D)J recombination;nucleoplasm;negative regulation of transcription by RNA polymerase II;cell competition in a multicellular organism;nucleus;histone kinase activity (H2A-T120 specific);protein ubiquitination;B cell differentiation	K11789	VPRBP,DCAF1	http://www.genome.jp/dbget-bin/www_bget?ko:K11789	-	-	-	DDB1-	DDB1- and CUL4-associated factor 1 OS=Homo sapiens OX=9606 GN=DCAF1 PE=1 SV=3
ENSECAG00000000393	HPS1	1817.08	1919.94	0.0794358	0.892409	0.950089	PREDICTED: Hermansky-Pudlak syndrome 1 protein [Equus przewalskii]	GO:0031410;GO:0005085;GO:0031085;GO:1903232;GO:0046983;GO:0016192	cytoplasmic vesicle;guanyl-nucleotide exchange factor activity;BLOC-3 complex;melanosome assembly;protein dimerization activity;vesicle-mediated transport	K20193	HPS1	http://www.genome.jp/dbget-bin/www_bget?ko:K20193	-	-	-	Hermansky-Pudlak	Hermansky-Pudlak syndrome 1 protein OS=Homo sapiens OX=9606 GN=HPS1 PE=1 SV=2
ENSECAG00000000395	RAPGEF5	1048.14	1333.09	0.346937	0.295166	0.606749	rap guanine nucleotide exchange factor 5 isoform X2 [Equus caballus]	GO:0005085;GO:0007264	guanyl-nucleotide exchange factor activity;small GTPase mediated signal transduction	K08019	RAPGEF5	http://www.genome.jp/dbget-bin/www_bget?ko:K08019	Rap1 signaling pathway;Ras signaling pathway	ko04015,ko04014	KOG2378(T)(cAMP-regulated guanine nucleotide exchange factor)	Rap	Rap guanine nucleotide exchange factor 5 OS=Mus musculus OX=10090 GN=Rapgef5 PE=2 SV=2
ENSECAG00000000396	ICAM2	150.312	131.187	-0.19634	0.709657	0.865985	intercellular adhesion molecule 2 isoform X1 [Equus caballus]	-	-	K06523	ICAM2,CD102	http://www.genome.jp/dbget-bin/www_bget?ko:K06523	Cell adhesion molecules (CAMs);Natural killer cell mediated cytotoxicity	ko04514,ko04650	-	Intercellular	Intercellular adhesion molecule 2 OS=Pan troglodytes OX=9598 GN=ICAM2 PE=2 SV=1
ENSECAG00000000397	SDHA	5848.6	7129.55	0.28572	0.292109	0.6035	succinate dehydrogenase [ubiquinone] flavoprotein subunit, mitochondrial isoform X1 [Equus caballus];succinate dehydrogenase [ubiquinone] flavoprotein subunit, mitochondrial isoform X2 [Equus caballus]	GO:0008177;GO:0050660;GO:0006099;GO:0022900;GO:0005743	succinate dehydrogenase (ubiquinone) activity;flavin adenine dinucleotide binding;tricarboxylic acid cycle;electron transport chain;mitochondrial inner membrane	K00234	SDHA,SDH1	http://www.genome.jp/dbget-bin/www_bget?ko:K00234	Citrate cycle (TCA cycle);Oxidative phosphorylation;Carbon metabolism	ko00020,ko00190,ko01200	KOG2404(C)(Fumarate reductase, flavoprotein subunit);KOG2403(C)(Succinate dehydrogenase, flavoprotein subunit)	Succinate	Succinate dehydrogenase [ubiquinone] flavoprotein subunit, mitochondrial OS=Pongo abelii OX=9601 GN=SDHA PE=2 SV=1
ENSECAG00000000398	PITRM1	1357.61	1792.35	0.400789	0.147753	0.406726	presequence protease, mitochondrial [Equus caballus]	-	-	K06972	PITRM1,PreP,CYM1	http://www.genome.jp/dbget-bin/www_bget?ko:K06972	-	-	KOG2019(RO)(Metalloendoprotease HMP1 (insulinase superfamily))	Presequence	Presequence protease, mitochondrial OS=Homo sapiens OX=9606 GN=PITRM1 PE=1 SV=3
ENSECAG00000000399	ATXN7L1	736.131	437.881	-0.749425	0.0773726	0.270497	ataxin-7-like protein 1 isoform X3 [Equus caballus]	-	-	K11318	ATXN7,SCA7	http://www.genome.jp/dbget-bin/www_bget?ko:K11318	-	-	KOG4140(B)(Nuclear protein Ataxin-7)	Ataxin-7-like	Ataxin-7-like protein 1 OS=Homo sapiens OX=9606 GN=ATXN7L1 PE=1 SV=3
ENSECAG00000000400	JAML	1113.35	531.833	-1.06586	8e-05	0.00121022	junctional adhesion molecule-like [Equus caballus]	GO:0016021;GO:0050900;GO:0046629	integral component of membrane;leukocyte migration;gamma-delta T cell activation	-	-	-	-	-	-	Junctional	Junctional adhesion molecule-like OS=Homo sapiens OX=9606 GN=JAML PE=1 SV=1
ENSECAG00000000402	NDUFS7	1344.88	1156.57	-0.217629	0.752797	0.885988	NADH dehydrogenase [ubiquinone] iron-sulfur protein 7, mitochondrial [Equus caballus]	GO:0008137;GO:0046872;GO:0048038;GO:0051539	NADH dehydrogenase (ubiquinone) activity;metal ion binding;quinone binding;4 iron, 4 sulfur cluster binding	K03940	NDUFS7	http://www.genome.jp/dbget-bin/www_bget?ko:K03940	Oxidative phosphorylation;Retrograde endocannabinoid signaling	ko00190,ko04723	KOG1687(C)(NADH-ubiquinone oxidoreductase, NUFS7/PSST/20 kDa subunit)	NADH	NADH dehydrogenase [ubiquinone] iron-sulfur protein 7, mitochondrial OS=Bos taurus OX=9913 GN=NDUFS7 PE=1 SV=1
ENSECAG00000000404	FKBP9	4910.8	3991.78	-0.298926	0.285165	0.594367	peptidyl-prolyl cis-trans isomerase FKBP9 [Equus caballus]	GO:0006457;GO:0016853;GO:0005509;GO:0005783;GO:0003755	protein folding;isomerase activity;calcium ion binding;endoplasmic reticulum;peptidyl-prolyl cis-trans isomerase activity	K09575	FKBP9_10	http://www.genome.jp/dbget-bin/www_bget?ko:K09575	-	-	KOG0543(O)(FKBP-type peptidyl-prolyl cis-trans isomerase)	Peptidyl-prolyl	Peptidyl-prolyl cis-trans isomerase FKBP9 OS=Bos taurus OX=9913 GN=FKBP9 PE=2 SV=1
ENSECAG00000000406	ILRUN	3087.16	4127.03	0.418821	0.108595	0.337163	PREDICTED: uncharacterized protein C6orf106 homolog isoform X3 [Equus asinus]	-	-	-	-	-	-	-	KOG4351(S)(Uncharacterized conserved protein)	Protein	Protein ILRUN OS=Homo sapiens OX=9606 GN=ILRUN PE=1 SV=2
ENSECAG00000000407	MTMR6	1100.06	1598.23	0.538889	0.142327	0.39847	myotubularin-related protein 6 isoform X2 [Equus caballus];myotubularin-related protein 6 isoform X1 [Equus caballus]	GO:0004438;GO:0005635;GO:0004725;GO:0046856;GO:0106018;GO:0005737	phosphatidylinositol-3-phosphatase activity;nuclear envelope;protein tyrosine phosphatase activity;phosphatidylinositol dephosphorylation;phosphatidylinositol-3,5-bisphosphate phosphatase activity;cytoplasm	K18083	MTMR6_7_8	http://www.genome.jp/dbget-bin/www_bget?ko:K18083	Autophagy - yeast;Phosphatidylinositol signaling system;Inositol phosphate metabolism	ko04138,ko04070,ko00562	KOG1089(R)(Myotubularin-related phosphatidylinositol 3-phosphate 3-phosphatase MTM6);KOG4471(IU)(Phosphatidylinositol 3-phosphate 3-phosphatase myotubularin MTM1)	Myotubularin-related;Myotubularin-related	Myotubularin-related protein 6 OS=Rattus norvegicus OX=10116 GN=Mtmr6 PE=1 SV=1;Myotubularin-related protein 6 OS=Homo sapiens OX=9606 GN=MTMR6 PE=1 SV=3
ENSECAG00000000409	KCTD6	635.536	1364.72	1.10256	0.0317849	0.147379	BTB/POZ domain-containing protein KCTD6 isoform X1 [Equus caballus]	GO:0042802;GO:0051260;GO:0097602;GO:0045879;GO:0030506;GO:0006511	identical protein binding;protein homooligomerization;cullin family protein binding;negative regulation of smoothened signaling pathway;ankyrin binding;ubiquitin-dependent protein catabolic process	K21916	KCTD6	http://www.genome.jp/dbget-bin/www_bget?ko:K21916	-	-	KOG2723(R)(Uncharacterized conserved protein, contains BTB/POZ domain)	BTB/POZ	BTB/POZ domain-containing protein KCTD6 OS=Homo sapiens OX=9606 GN=KCTD6 PE=1 SV=2
ENSECAG00000000410	GLT8D1	802.379	1019.82	0.345957	0.328209	0.637276	PREDICTED: glycosyltransferase 8 domain-containing protein 1 isoform X2 [Equus przewalskii]	GO:0016757;GO:0016021	glycosyltransferase activity;integral component of membrane	-	-	-	-	-	-	Glycosyltransferase	Glycosyltransferase 8 domain-containing protein 1 OS=Bos taurus OX=9913 GN=GLT8D1 PE=2 SV=1
ENSECAG00000000411	MCFD2	535.584	504.062	-0.0875111	0.84764	0.932709	multiple coagulation factor deficiency 2, ER cargo receptor complex subunit [Molossus molossus]	GO:0005509	calcium ion binding	K20364	MCFD2	http://www.genome.jp/dbget-bin/www_bget?ko:K20364	-	-	-	Multiple	Multiple coagulation factor deficiency protein 2 OS=Homo sapiens OX=9606 GN=MCFD2 PE=1 SV=1
ENSECAG00000000412	SMIM19	561.767	1087.32	0.952727	0.0164692	0.0909163	small integral membrane protein 19 isoform X1 [Vulpes vulpes];small integral membrane protein 19 [Callorhinus ursinus]	GO:0016021	integral component of membrane	-	-	-	-	-	-	Small	Small integral membrane protein 19 OS=Homo sapiens OX=9606 GN=SMIM19 PE=1 SV=2
ENSECAG00000000413	DCAF6	4377.8	6787.35	0.632642	0.118115	0.355669	DDB1- and CUL4-associated factor 6 isoform X8 [Equus caballus];DDB1- and CUL4-associated factor 6 isoform X1 [Equus caballus];DDB1- and CUL4-associated factor 6 isoform X2 [Equus caballus];DDB1- and CUL4-associated factor 6 isoform X7 [Equus caballus]	-	-	K11795	IQWD1,NRIP,ARCAP	http://www.genome.jp/dbget-bin/www_bget?ko:K11795	-	-	KOG1334(R)(WD40 repeat protein);KOG1310(R)(WD40 repeat protein)	DDB1-	DDB1- and CUL4-associated factor 6 OS=Pongo abelii OX=9601 GN=DCAF6 PE=2 SV=2
ENSECAG00000000416	TGM7	0.906937	21.9772	4.59886	0.000874548	0.00897906	protein-glutamine gamma-glutamyltransferase Z [Equus caballus]	GO:0003810;GO:0046872;GO:0018149	protein-glutamine gamma-glutamyltransferase activity;metal ion binding;peptide cross-linking	K05623	TGM7	http://www.genome.jp/dbget-bin/www_bget?ko:K05623	-	-	-	Protein-glutamine	Protein-glutamine gamma-glutamyltransferase Z OS=Homo sapiens OX=9606 GN=TGM7 PE=1 SV=1
ENSECAG00000000417	VWA2	994.278	56.7617	-4.13066	8.01e-28	2.98e-25	PREDICTED: von Willebrand factor A domain-containing protein 2 isoform X2 [Equus przewalskii];PREDICTED: von Willebrand factor A domain-containing protein 2 isoform X1 [Equus przewalskii]	-	-	-	-	-	-	-	-	von	von Willebrand factor A domain-containing protein 2 OS=Homo sapiens OX=9606 GN=VWA2 PE=1 SV=1
ENSECAG00000000418	APOA5	5.11249	53.2481	3.38063	0.000218604	0.00285778	apolipoprotein A-V isoform X1 [Equus caballus]	-	-	K09025	APOA5	http://www.genome.jp/dbget-bin/www_bget?ko:K09025	PPAR signaling pathway	ko03320	-	Apolipoprotein	Apolipoprotein A-V OS=Acinonyx jubatus OX=32536 GN=APOA5 PE=3 SV=1
ENSECAG00000000420	BANP	864.625	978.91	0.179102	0.559441	0.788654	protein BANP isoform X4 [Equus caballus];protein BANP isoform X5 [Zalophus californianus];protein BANP isoform X2 [Equus caballus];protein BANP isoform X2 [Ailuropoda melanoleuca]	GO:0003677;GO:0007049;GO:0005634	DNA binding;cell cycle;nucleus	-	-	-	-	-	-	Protein;Protein	Protein BANP OS=Mus musculus OX=10090 GN=Banp PE=1 SV=1;Protein BANP OS=Bos taurus OX=9913 GN=BANP PE=2 SV=1
ENSECAG00000000421	GON7	98.3874	128.757	0.388101	0.428863	0.715066	EKC/KEOPS complex subunit GON7 [Equus caballus]	GO:0005829;GO:0005654;GO:0005730;GO:0000408;GO:0005634	cytosol;nucleoplasm;nucleolus;EKC/KEOPS complex;nucleus	-	-	-	-	-	-	EKC/KEOPS	EKC/KEOPS complex subunit GON7 OS=Sus scrofa OX=9823 GN=GON7 PE=3 SV=1
ENSECAG00000000423	USP16	2683.74	2684.75	0.000545399	0.998953	0.999681	ubiquitin carboxyl-terminal hydrolase 16 [Equus caballus]	GO:0004197;GO:0051301;GO:0043130;GO:0006974;GO:0140014;GO:0051289;GO:0008270;GO:0051726;GO:0045944;GO:0005634;GO:0045901;GO:0004843;GO:0016578;GO:0070537;GO:0003713;GO:0035522;GO:0006511;GO:0042393	cysteine-type endopeptidase activity;cell division;ubiquitin binding;cellular response to DNA damage stimulus;mitotic nuclear division;protein homotetramerization;zinc ion binding;regulation of cell cycle;positive regulation of transcription by RNA polymerase II;nucleus;positive regulation of translational elongation;thiol-dependent deubiquitinase;histone deubiquitination;histone H2A K63-linked d…	K11844	USP16_45	http://www.genome.jp/dbget-bin/www_bget?ko:K11844	-	-	KOG1873(O)(Ubiquitin-specific protease)	Ubiquitin	Ubiquitin carboxyl-terminal hydrolase 16 OS=Macaca fascicularis OX=9541 GN=USP16 PE=2 SV=2
ENSECAG00000000424	SDHAF3	57.5749	57.0879	-0.0122551	0.98079	0.991877	mitochondrial [Camelus dromedarius];Succinate dehydrogenase assembly factor 3	GO:0005739;GO:0034553	mitochondrion;mitochondrial respiratory chain complex II assembly	-	-	-	-	-	KOG4100(S)(Uncharacterized conserved protein)	Succinate	Succinate dehydrogenase assembly factor 3, mitochondrial OS=Mus musculus OX=10090 GN=Sdhaf3 PE=2 SV=1
ENSECAG00000000426	CENPL	31.7601	34.033	0.0997191	0.878491	0.942947	centromere protein L isoform X1 [Equus caballus]	GO:0005634;GO:0000775	nucleus;chromosome, centromeric region	K11504	CENPL	http://www.genome.jp/dbget-bin/www_bget?ko:K11504	-	-	-	Centromere	Centromere protein L OS=Bos taurus OX=9913 GN=CENPL PE=2 SV=1
ENSECAG00000000428	CMPK1	1040.73	2362.87	1.18295	0.037819	0.166786	PREDICTED: UMP-CMP kinase [Equus asinus]	GO:0006207;GO:0005524;GO:0005654;GO:0036430;GO:0005730;GO:0005737;GO:0006221;GO:0009142;GO:0004550;GO:0036431;GO:0033862	'de novo' pyrimidine nucleobase biosynthetic process;ATP binding;nucleoplasm;CMP kinase activity;nucleolus;cytoplasm;pyrimidine nucleotide biosynthetic process;nucleoside triphosphate biosynthetic process;nucleoside diphosphate kinase activity;dCMP kinase activity;UMP kinase activity	K13800	CMPK1,UMPK	http://www.genome.jp/dbget-bin/www_bget?ko:K13800	Pyrimidine metabolism	ko00240	KOG3078(F)(Adenylate kinase)	UMP-CMP	UMP-CMP kinase OS=Homo sapiens OX=9606 GN=CMPK1 PE=1 SV=3
ENSECAG00000000430	ACE2	36.6127	23.3596	-0.64833	0.262265	0.567269	angiotensin-converting enzyme 2 [Equus caballus]	GO:0003051;GO:0008237;GO:0004180;GO:0008241;GO:0046813;GO:1905737;GO:0005886;GO:0031526;GO:2000272;GO:1903598;GO:0022898;GO:0005576;GO:0005615;GO:0015827;GO:1903779;GO:0060452;GO:0001618;GO:0004175;GO:0042802;GO:0009986;GO:0016324;GO:0046872;GO:0016021;GO:0005737	angiotensin-mediated drinking behavior;metallopeptidase activity;carboxypeptidase activity;peptidyl-dipeptidase activity;receptor-mediated virion attachment to host cell;positive regulation of L-proline import across plasma membrane;plasma membrane;brush border membrane;negative regulation of signaling receptor activity;positive regulation of gap junction assembly;regulation of transmembrane tran…	K09708	ACE2,ACEH	http://www.genome.jp/dbget-bin/www_bget?ko:K09708	Protein digestion and absorption;Renin-angiotensin system	ko04974,ko04614	KOG3690(E)(Angiotensin I-converting enzymes - M2 family peptidases)	Angiotensin-converting	Angiotensin-converting enzyme 2 OS=Homo sapiens OX=9606 GN=ACE2 PE=1 SV=2
ENSECAG00000000431	KCNH1	13.6028	3.53457	-1.94429	0.143362	0.399967	potassium voltage-gated channel subfamily H member 1 isoform X1 [Equus caballus]	GO:0034765;GO:0005516;GO:0005887;GO:0005249	regulation of ion transmembrane transport;calmodulin binding;integral component of plasma membrane;voltage-gated potassium channel activity	K04904	KCNH1,KV10.1	http://www.genome.jp/dbget-bin/www_bget?ko:K04904	-	-	KOG0498(PT)(K+-channel ERG and related proteins, contain PAS/PAC sensor domain);KOG0501(P)(K+-channel KCNQ)	Potassium	Potassium voltage-gated channel subfamily H member 1 OS=Homo sapiens OX=9606 GN=KCNH1 PE=1 SV=1
ENSECAG00000000432	CTF1	82.9157	85.2051	0.0392944	0.953788	0.980358	LOW QUALITY PROTEIN: cardiotrophin-1 [Equus caballus]	-	-	K05422	CTF1,CT1	http://www.genome.jp/dbget-bin/www_bget?ko:K05422	Jak-STAT signaling pathway;Cytokine-cytokine receptor interaction	ko04630,ko04060	-	Cardiotrophin-1	Cardiotrophin-1 OS=Homo sapiens OX=9606 GN=CTF1 PE=1 SV=1
ENSECAG00000000435	LRP2	7.48974	17.8729	1.25479	0.420129	0.707691	low-density lipoprotein receptor-related protein 2 isoform X1 [Equus caballus]	-	-	K06233	LRP2	http://www.genome.jp/dbget-bin/www_bget?ko:K06233	Hedgehog signaling pathway;Thyroid hormone synthesis	ko04340,ko04918	KOG1215(T)(Low-density lipoprotein receptors containing Ca2+-binding EGF-like domains)	Low-density	Low-density lipoprotein receptor-related protein 2 OS=Homo sapiens OX=9606 GN=LRP2 PE=1 SV=3
ENSECAG00000000437	MBTPS2	538.6	797.76	0.566742	0.0674266	0.246709	PREDICTED: membrane-bound transcription factor site-2 protease isoform X2 [Equus asinus]	GO:0004222;GO:1990440;GO:0031293;GO:1905897;GO:0005737;GO:0016021;GO:0051091;GO:0070977	metalloendopeptidase activity;positive regulation of transcription from RNA polymerase II promoter in response to endoplasmic reticulum stress;membrane protein intracellular domain proteolysis;regulation of response to endoplasmic reticulum stress;cytoplasm;integral component of membrane;positive regulation of DNA-binding transcription factor activity;bone maturation	K07765	MBTPS2	http://www.genome.jp/dbget-bin/www_bget?ko:K07765	Protein processing in endoplasmic reticulum	ko04141	-	Membrane-bound	Membrane-bound transcription factor site-2 protease OS=Homo sapiens OX=9606 GN=MBTPS2 PE=1 SV=1
ENSECAG00000000438	VDAC3	1092.52	987.644	-0.145593	0.668929	0.845626	PREDICTED: voltage-dependent anion-selective channel protein 3 isoform X4 [Colobus angolensis palliatus];voltage-dependent anion-selective channel protein 3 [Equus caballus]	GO:0000166;GO:0005741;GO:0008308;GO:0016020;GO:0046930;GO:0015288;GO:1902017	nucleotide binding;mitochondrial outer membrane;voltage-gated anion channel activity;membrane;pore complex;porin activity;regulation of cilium assembly	K15041	VDAC3	http://www.genome.jp/dbget-bin/www_bget?ko:K15041	Ferroptosis;Necroptosis;Calcium signaling pathway;cGMP - PKG signaling pathway;NOD-like receptor signaling pathway	ko04216,ko04217,ko04020,ko04022,ko04621	KOG3126(P)(Porin/voltage-dependent anion-selective channel protein)	Voltage-dependent	Voltage-dependent anion-selective channel protein 3 OS=Bos taurus OX=9913 GN=VDAC3 PE=2 SV=1
ENSECAG00000000440	TMEM8B	51.4464	25.8488	-0.992973	0.163283	0.432612	transmembrane protein 8B isoform X4 [Equus caballus]	GO:0016021;GO:0005886	integral component of membrane;plasma membrane	-	-	-	-	-	-	Transmembrane	Transmembrane protein 8B OS=Homo sapiens OX=9606 GN=TMEM8B PE=1 SV=2
ENSECAG00000000442	DBNDD2	743.233	905.01	0.284119	0.483184	0.747736	hypothetical protein DBR06_SOUSAS5010095, partial [Sousa chinensis]	-	-	-	-	-	-	-	-	Dysbindin	Dysbindin domain-containing protein 2 OS=Mus musculus OX=10090 GN=Dbndd2 PE=1 SV=1
ENSECAG00000000446	DZIP3	2846.23	2367.63	-0.265608	0.396112	0.69291	E3 ubiquitin-protein ligase DZIP3 [Equus caballus]	GO:0004842;GO:0031593;GO:0061630;GO:0046872;GO:0005737;GO:0003723;GO:0000209;GO:0019902	ubiquitin-protein transferase activity;polyubiquitin modification-dependent protein binding;ubiquitin protein ligase activity;metal ion binding;cytoplasm;RNA binding;protein polyubiquitination;phosphatase binding	K10642	DZIP3	http://www.genome.jp/dbget-bin/www_bget?ko:K10642	-	-	KOG0800(O)(FOG: Predicted E3 ubiquitin ligase)	E3	E3 ubiquitin-protein ligase DZIP3 OS=Homo sapiens OX=9606 GN=DZIP3 PE=1 SV=2
ENSECAG00000000449	NIT1	304.003	355.907	0.227414	0.620511	0.823628	deaminated glutathione amidase isoform X1 [Equus caballus];deaminated glutathione amidase isoform X3 [Equus caballus]	GO:0006807	nitrogen compound metabolic process	K11206	NIT1,ybeM	http://www.genome.jp/dbget-bin/www_bget?ko:K11206	-	-	KOG0806(E)(Carbon-nitrogen hydrolase);KOG0807(E)(Carbon-nitrogen hydrolase)	Deaminated	Deaminated glutathione amidase OS=Homo sapiens OX=9606 GN=NIT1 PE=1 SV=2
ENSECAG00000000450	TMCO1	1139.91	3663.73	1.68439	8.73e-06	0.000172763	calcium load-activated calcium channel isoform c [Homo sapiens];PREDICTED: transmembrane and coiled-coil domain-containing protein 1 isoform X1 [Mandrillus leucophaeus]	GO:0043022;GO:0006874;GO:0030176;GO:0070588;GO:0005262;GO:0032469;GO:0000139;GO:0005737;GO:0005783;GO:0006983	ribosome binding;cellular calcium ion homeostasis;integral component of endoplasmic reticulum membrane;calcium ion transmembrane transport;calcium channel activity;endoplasmic reticulum calcium ion homeostasis;Golgi membrane;cytoplasm;endoplasmic reticulum;ER overload response	K21891	TMCO1	http://www.genome.jp/dbget-bin/www_bget?ko:K21891	-	-	KOG3312(S)(Predicted membrane protein)	Calcium	Calcium load-activated calcium channel OS=Bos taurus OX=9913 GN=TMCO1 PE=2 SV=1
ENSECAG00000000451	HOXA2	74.6366	16.5769	-2.17071	0.000427776	0.00496138	homeobox protein Hox-A2 [Equus caballus]	GO:0001227;GO:0002076;GO:0021568;GO:0008045;GO:0000978;GO:0001709;GO:0009952;GO:0045944;GO:0005634;GO:0045668;GO:0021658;GO:0005654;GO:0007275;GO:0071300;GO:0007379;GO:0042474;GO:0048703;GO:0003677;GO:0000981;GO:0035284;GO:0009953;GO:0045665	DNA-binding transcription repressor activity, RNA polymerase II-specific;osteoblast development;rhombomere 2 development;motor neuron axon guidance;RNA polymerase II cis-regulatory region sequence-specific DNA binding;cell fate determination;anterior/posterior pattern specification;positive regulation of transcription by RNA polymerase II;nucleus;negative regulation of osteoblast differentiation;…	K09302	HOX_2	http://www.genome.jp/dbget-bin/www_bget?ko:K09302	-	-	KOG0489(R)(Transcription factor zerknullt and related HOX domain proteins)	Homeobox	Homeobox protein Hox-A2 OS=Bos taurus OX=9913 GN=HOXA2 PE=2 SV=1
ENSECAG00000000453	GCFC2	613.999	513.554	-0.257719	0.50073	0.760016	PREDICTED: GC-rich sequence DNA-binding factor 2, partial [Equus przewalskii];LOW QUALITY PROTEIN: GC-rich sequence DNA-binding factor 2 [Equus caballus];PREDICTED: GC-rich sequence DNA-binding factor 2 isoform X2 [Equus asinus]	GO:0003677;GO:0000398;GO:0005634	DNA binding;mRNA splicing, via spliceosome;nucleus	K09061	GCF,C2orf3	http://www.genome.jp/dbget-bin/www_bget?ko:K09061	-	-	KOG2136(K)(Transcriptional regulators binding to the GC-rich sequences)	Intron	Intron Large complex component GCFC2 OS=Homo sapiens OX=9606 GN=GCFC2 PE=1 SV=2
ENSECAG00000000455	CEP19	72.9715	63.8001	-0.193773	0.737835	0.880032	centrosomal protein of 19 kDa [Equus caballus]	GO:0036064;GO:0097712;GO:0000922;GO:0005814;GO:0030030;GO:0005813;GO:0005929;GO:0034454;GO:0005737	ciliary basal body;vesicle targeting, trans-Golgi to periciliary membrane compartment;spindle pole;centriole;cell projection organization;centrosome;cilium;microtubule anchoring at centrosome;cytoplasm	K16801	CEP19	http://www.genome.jp/dbget-bin/www_bget?ko:K16801	-	-	-	Centrosomal	Centrosomal protein of 19 kDa OS=Bos taurus OX=9913 GN=CEP19 PE=2 SV=1
ENSECAG00000000458	LTBR	2661.14	3671.76	0.464427	0.402262	0.697915	tumor necrosis factor receptor superfamily member 3 isoform X2 [Equus caballus];tumor necrosis factor receptor superfamily member 3 isoform X1 [Equus caballus]	-	-	K03159	TNFRSF3,LTBR	http://www.genome.jp/dbget-bin/www_bget?ko:K03159	HIF-1 signaling pathway;NF-kappa B signaling pathway;Cytokine-cytokine receptor interaction;Intestinal immune network for IgA production	ko04066,ko04064,ko04060,ko04672	-	Tumor	Tumor necrosis factor receptor superfamily member 3 OS=Homo sapiens OX=9606 GN=LTBR PE=1 SV=1
ENSECAG00000000460	FAM185A	211.502	238.092	0.170852	0.670952	0.846829	protein FAM185A isoform X3 [Equus caballus]	-	-	-	-	-	-	-	-	Protein	Protein FAM185A OS=Homo sapiens OX=9606 GN=FAM185A PE=1 SV=3
ENSECAG00000000461	HOXA5	264.266	99.2974	-1.41216	0.000307601	0.003797	homeobox A5 [Rousettus aegyptiacus]	GO:0000978;GO:0043065;GO:0060644;GO:0060484;GO:0016477;GO:0060749;GO:0010628;GO:0006357;GO:0005634;GO:0060435;GO:0009952;GO:0001228;GO:0048704;GO:0016525;GO:0060638;GO:0045647;GO:0060441;GO:0033599;GO:0048286;GO:0060764;GO:0003677;GO:0000981;GO:0003016;GO:0030878;GO:0060480;GO:0045639;GO:0060535;GO:0060574;GO:0035264	RNA polymerase II cis-regulatory region sequence-specific DNA binding;positive regulation of apoptotic process;mammary gland epithelial cell differentiation;lung-associated mesenchyme development;cell migration;mammary gland alveolus development;positive regulation of gene expression;regulation of transcription by RNA polymerase II;nucleus;bronchiole development;anterior/posterior pattern specifi…	K09305	HOX_5	http://www.genome.jp/dbget-bin/www_bget?ko:K09305	-	-	KOG0489(R)(Transcription factor zerknullt and related HOX domain proteins)	Homeobox	Homeobox protein Hox-A5 OS=Lemur catta OX=9447 GN=HOXA5 PE=3 SV=1
ENSECAG00000000462	ZC3H12C	1796.81	2576.98	0.520238	0.0852394	0.287201	probable ribonuclease ZC3H12C isoform X2 [Equus caballus];probable ribonuclease ZC3H12C isoform X1 [Equus caballus]	-	-	K18668	ZC3H12,MCPIP	http://www.genome.jp/dbget-bin/www_bget?ko:K18668	-	-	KOG3777(S)(Uncharacterized conserved protein)	Probable	Probable ribonuclease ZC3H12C OS=Mus musculus OX=10090 GN=Zc3h12c PE=1 SV=2
ENSECAG00000000463	DOLPP1	185.139	208.033	0.168198	0.779884	0.898061	dolichyldiphosphatase 1 [Equus caballus];PREDICTED: dolichyldiphosphatase 1 isoform X2 [Jaculus jaculus]	GO:0006487;GO:0008610;GO:0030176;GO:0047874;GO:0043231	protein N-linked glycosylation;lipid biosynthetic process;integral component of endoplasmic reticulum membrane;dolichyldiphosphatase activity;intracellular membrane-bounded organelle	K07252	DOLPP1	http://www.genome.jp/dbget-bin/www_bget?ko:K07252	N-Glycan biosynthesis	ko00510	KOG3146(I)(Dolichyl pyrophosphate phosphatase and related acid phosphatases)	Dolichyldiphosphatase;Dolichyldiphosphatase	Dolichyldiphosphatase 1 OS=Callithrix jacchus OX=9483 GN=DOLPP1 PE=3 SV=1;Dolichyldiphosphatase 1 OS=Mus musculus OX=10090 GN=Dolpp1 PE=2 SV=1
ENSECAG00000000465	PTPN6	1797.86	1308.99	-0.457829	0.187806	0.469774	tyrosine-protein phosphatase non-receptor type 6 isoform X2 [Equus caballus]	GO:0035855;GO:0018108;GO:0001784;GO:0033277;GO:0005001;GO:0050860;GO:0005654;GO:2000045;GO:0042267;GO:0030220;GO:0005911;GO:0032715;GO:0017124;GO:0014068;GO:0045577;GO:0005737;GO:0042169;GO:0005730;GO:0050853;GO:0050732;GO:0070372;GO:0019901;GO:0035556;GO:0002924;GO:0042130;GO:0070527;GO:0042105;GO:0032720;GO:1905867;GO:0008284;GO:0004725;GO:0002244;GO:0043407;GO:0051279;GO:0050839;GO:0140031;GO:…	megakaryocyte development;peptidyl-tyrosine phosphorylation;phosphotyrosine residue binding;abortive mitotic cell cycle;transmembrane receptor protein tyrosine phosphatase activity;negative regulation of T cell receptor signaling pathway;nucleoplasm;regulation of G1/S transition of mitotic cell cycle;natural killer cell mediated cytotoxicity;platelet formation;cell-cell junction;negative regulati…	K05697	PTPN6,SHP-1	http://www.genome.jp/dbget-bin/www_bget?ko:K05697	Adherens junction;Jak-STAT signaling pathway;B cell receptor signaling pathway;Natural killer cell mediated cytotoxicity;T cell receptor signaling pathway	ko04520,ko04630,ko04662,ko04650,ko04660	KOG0790(T)(Protein tyrosine phosphatase Corkscrew and related SH2 domain enzymes)	Tyrosine-protein	Tyrosine-protein phosphatase non-receptor type 6 OS=Homo sapiens OX=9606 GN=PTPN6 PE=1 SV=1
ENSECAG00000000466	ELL	1409.41	1298.99	-0.1177	0.802855	0.910545	PREDICTED: RNA polymerase II elongation factor ELL [Equus przewalskii];RNA polymerase II elongation factor ELL [Equus caballus]	GO:0003746;GO:0042795;GO:0006368;GO:0008023	translation elongation factor activity;snRNA transcription by RNA polymerase II;transcription elongation from RNA polymerase II promoter;transcription elongation factor complex	K15183	ELL	http://www.genome.jp/dbget-bin/www_bget?ko:K15183	-	-	-	RNA	RNA polymerase II elongation factor ELL OS=Homo sapiens OX=9606 GN=ELL PE=1 SV=1
ENSECAG00000000467	TRMU	339.516	344.411	0.0206524	0.950307	0.978881	mitochondrial tRNA-specific 2-thiouridylase 1 isoform X3 [Balaenoptera acutorostrata scammoni];PREDICTED: mitochondrial tRNA-specific 2-thiouridylase 1 [Equus asinus]	GO:0002143;GO:0008033;GO:0005739;GO:0061708;GO:0005524;GO:0000049	tRNA wobble position uridine thiolation;tRNA processing;mitochondrion;tRNA-5-taurinomethyluridine 2-sulfurtransferase;ATP binding;tRNA binding	K21027	TRMU,SLM3	http://www.genome.jp/dbget-bin/www_bget?ko:K21027	-	-	KOG2805(J)(tRNA (5-methylaminomethyl-2-thiouridylate)-methyltransferase)	Mitochondrial	Mitochondrial tRNA-specific 2-thiouridylase 1 OS=Homo sapiens OX=9606 GN=TRMU PE=1 SV=2
ENSECAG00000000469	MINDY3	573.639	1001.92	0.804556	0.0587955	0.225494	PREDICTED: protein FAM188A isoform X2 [Equus przewalskii];ubiquitin carboxyl-terminal hydrolase MINDY-3 isoform X1 [Macaca mulatta];ubiquitin carboxyl-terminal hydrolase MINDY-3 isoform X1 [Equus caballus]	GO:0004843;GO:1990380;GO:0031965;GO:0005654	thiol-dependent deubiquitinase;Lys48-specific deubiquitinase activity;nuclear membrane;nucleoplasm	K22647	MINDY3_4	http://www.genome.jp/dbget-bin/www_bget?ko:K22647	-	-	-	Ubiquitin	Ubiquitin carboxyl-terminal hydrolase MINDY-3 OS=Homo sapiens OX=9606 GN=MINDY3 PE=1 SV=1
ENSECAG00000000470	NRROS	277.013	282.121	0.0263639	0.94395	0.975005	negative regulator of reactive oxygen species [Equus caballus]	GO:0007179;GO:0036364;GO:0006954;GO:0016021;GO:0005783;GO:0006955;GO:0035583;GO:0009986;GO:0006801;GO:0050431;GO:0005576;GO:0014005	transforming growth factor beta receptor signaling pathway;transforming growth factor beta1 activation;inflammatory response;integral component of membrane;endoplasmic reticulum;immune response;sequestering of TGFbeta in extracellular matrix;cell surface;superoxide metabolic process;transforming growth factor beta binding;extracellular region;microglia development	-	-	-	-	-	-	Transforming	Transforming growth factor beta activator LRRC33 OS=Bos taurus OX=9913 GN=NRROS PE=2 SV=1
ENSECAG00000000471	KIF1BP	1095.2	1341.29	0.29243	0.418735	0.706429	unnamed protein product, partial [Gulo gulo]	GO:0005856;GO:0001701;GO:0005737	cytoskeleton;in utero embryonic development;cytoplasm	-	-	-	-	-	-	KIF-binding	KIF-binding protein OS=Homo sapiens OX=9606 GN=KIFBP PE=1 SV=1
ENSECAG00000000473	ATAD1	1620.26	2230.55	0.461171	0.241367	0.541891	ATPase family AAA domain-containing protein 1, partial [Camelus dromedarius]	GO:0016887;GO:0016021;GO:0005524	ATP hydrolysis activity;integral component of membrane;ATP binding	K22530	ATAD1	http://www.genome.jp/dbget-bin/www_bget?ko:K22530	-	-	KOG0740(O)(AAA+-type ATPase)	Outer	Outer mitochondrial transmembrane helix translocase OS=Homo sapiens OX=9606 GN=ATAD1 PE=1 SV=1
ENSECAG00000000474	GABARAPL2	357.373	492.336	0.462213	0.121939	0.363112	gamma-aminobutyric acid receptor-associated protein-like 2 [Macaca mulatta]	GO:0005794;GO:0050811;GO:0032781;GO:0031410;GO:0070972;GO:0006891;GO:0000139;GO:0006995;GO:0005829;GO:0005737;GO:0005789;GO:0097352;GO:0016236;GO:0015031;GO:0051117;GO:0000045;GO:0016020;GO:0008017;GO:0031625;GO:1901799;GO:0048487;GO:0000149;GO:0006914;GO:0000422;GO:0000421;GO:0005776	Golgi apparatus;GABA receptor binding;positive regulation of ATPase activity;cytoplasmic vesicle;protein localization to endoplasmic reticulum;intra-Golgi vesicle-mediated transport;Golgi membrane;cellular response to nitrogen starvation;cytosol;cytoplasm;endoplasmic reticulum membrane;autophagosome maturation;macroautophagy;protein transport;ATPase binding;autophagosome assembly;membrane;microtu…	K08341	GABARAP,ATG8,LC3	http://www.genome.jp/dbget-bin/www_bget?ko:K08341	Autophagy - animal;Autophagy - other eukaryotes;Autophagy - yeast;Mitophagy - animal;Mitophagy - yeast;Apelin signaling pathway;FoxO signaling pathway;Longevity regulating pathway - worm;NOD-like receptor signaling pathway;GABAergic synapse	ko04140,ko04136,ko04138,ko04137,ko04139,ko04371,ko04068,ko04212,ko04621,ko04727	KOG1654(Z)(Microtubule-associated anchor protein involved in autophagy and membrane trafficking)	Gamma-aminobutyric	Gamma-aminobutyric acid receptor-associated protein-like 2 OS=Bos taurus OX=9913 GN=GABARAPL2 PE=1 SV=1
ENSECAG00000000475	DNAH1	272.343	265.082	-0.0389902	0.907513	0.957833	PREDICTED: dynein heavy chain 1, axonemal [Equus asinus];dynein heavy chain 1, axonemal isoform X2 [Equus caballus]	-	-	K10408	DNAH	http://www.genome.jp/dbget-bin/www_bget?ko:K10408	-	-	KOG3595(Z)(Dyneins, heavy chain)	Dynein	Dynein axonemal heavy chain 1 OS=Homo sapiens OX=9606 GN=DNAH1 PE=2 SV=5
ENSECAG00000000478	CA5B	397.585	543.385	0.45071	0.164369	0.434056	carbonic anhydrase 5B, mitochondrial [Equus caballus]	GO:0006730;GO:0008270;GO:0005739;GO:0009617;GO:0005737;GO:0004089;GO:0016836	one-carbon metabolic process;zinc ion binding;mitochondrion;response to bacterium;cytoplasm;carbonate dehydratase activity;hydro-lyase activity	K01672	CA	http://www.genome.jp/dbget-bin/www_bget?ko:K01672	Nitrogen metabolism	ko00910	KOG0382(R)(Carbonic anhydrase)	Carbonic	Carbonic anhydrase 5B, mitochondrial OS=Homo sapiens OX=9606 GN=CA5B PE=1 SV=1
ENSECAG00000000479	SETD3	1968.04	2848.88	0.533635	0.154273	0.417539	histone-lysine N-methyltransferase setd3 isoform X1 [Equus caballus]	GO:0046975;GO:0005737;GO:0018023;GO:0032259;GO:0010452;GO:0005634;GO:0018026;GO:0003779;GO:0018021;GO:0018027;GO:0070472;GO:0030047;GO:0018064;GO:0008168;GO:0045893;GO:0003713	histone methyltransferase activity (H3-K36 specific);cytoplasm;peptidyl-lysine trimethylation;methylation;histone H3-K36 methylation;nucleus;peptidyl-lysine monomethylation;actin binding;peptidyl-histidine methylation;peptidyl-lysine dimethylation;regulation of uterine smooth muscle contraction;actin modification;protein-L-histidine N-tele-methyltransferase activity;methyltransferase activity;pos…	K19199	SETD3	http://www.genome.jp/dbget-bin/www_bget?ko:K19199	Lysine degradation	ko00310	KOG1337(R)(N-methyltransferase)	Actin-histidine	Actin-histidine N-methyltransferase OS=Rhinolophus ferrumequinum OX=59479 GN=SETD3 PE=3 SV=1
ENSECAG00000000480	ABI3BP	1972.07	2146.04	0.121964	0.716937	0.871044	PREDICTED: target of Nesh-SH3 isoform X30 [Equus asinus];PREDICTED: target of Nesh-SH3 isoform X14 [Equus przewalskii];target of Nesh-SH3 isoform X30 [Equus caballus];target of Nesh-SH3 isoform X10 [Equus caballus];PREDICTED: target of Nesh-SH3 isoform X31 [Equus przewalskii];target of Nesh-SH3 isoform X19 [Equus caballus]	-	-	-	-	-	-	-	-	Target	Target of Nesh-SH3 OS=Homo sapiens OX=9606 GN=ABI3BP PE=1 SV=1
ENSECAG00000000481	USP51	127.419	165.299	0.375495	0.416602	0.705799	ubiquitin carboxyl-terminal hydrolase 51 [Equus caballus]	GO:2001032;GO:0003682;GO:0008270;GO:0004843;GO:0010569;GO:0010564;GO:0016578;GO:0016579;GO:0042393;GO:0006511	regulation of double-strand break repair via nonhomologous end joining;chromatin binding;zinc ion binding;thiol-dependent deubiquitinase;regulation of double-strand break repair via homologous recombination;regulation of cell cycle process;histone deubiquitination;protein deubiquitination;histone binding;ubiquitin-dependent protein catabolic process	K11366	USP22_27_51,UBP8	http://www.genome.jp/dbget-bin/www_bget?ko:K11366	-	-	KOG1867(O)(Ubiquitin-specific protease)	Ubiquitin	Ubiquitin carboxyl-terminal hydrolase 51 OS=Homo sapiens OX=9606 GN=USP51 PE=1 SV=1
ENSECAG00000000482	BCL7C	478.019	315.26	-0.600529	0.387582	0.685982	BCL7C isoform 2 [Pan troglodytes];B-cell CLL/lymphoma 7 protein family member C isoform X1 [Equus caballus];B-cell CLL/lymphoma 7 protein family member C isoform X2 [Equus caballus]	-	-	-	-	-	-	-	KOG4095(R)(Uncharacterized conserved protein (tumor-specific protein BCL7 in humans))	B-cell	B-cell CLL/lymphoma 7 protein family member C OS=Homo sapiens OX=9606 GN=BCL7C PE=1 SV=3
ENSECAG00000000484	PPARA	1144.14	2167.51	0.92178	0.0700425	0.252917	peroxisome proliferator-activated receptor alpha [Equus caballus]	GO:0001228;GO:0009267;GO:0008270;GO:0009755;GO:0010891;GO:2000272;GO:0000122;GO:0004879;GO:0070166;GO:0045923;GO:0045944;GO:0005634;GO:0045820;GO:0001227;GO:1903038;GO:0045070;GO:0043565;GO:0000978;GO:0003707;GO:0032099;GO:0033993;GO:0001103;GO:0046889;GO:0042752;GO:0008289;GO:0046321;GO:0019216;GO:0032922;GO:0008144;GO:0051898;GO:1903944;GO:1902894;GO:0042060;GO:1900016;GO:1903427;GO:0005654;GO:…	DNA-binding transcription activator activity, RNA polymerase II-specific;cellular response to starvation;zinc ion binding;hormone-mediated signaling pathway;negative regulation of sequestering of triglyceride;negative regulation of signaling receptor activity;negative regulation of transcription by RNA polymerase II;nuclear receptor activity;enamel mineralization;positive regulation of fatty acid…	K07294	NR1C1,PPARA	http://www.genome.jp/dbget-bin/www_bget?ko:K07294	cAMP signaling pathway;Adipocytokine signaling pathway;Glucagon signaling pathway;PPAR signaling pathway	ko04024,ko04920,ko04922,ko03320	-	Peroxisome	Peroxisome proliferator-activated receptor alpha OS=Homo sapiens OX=9606 GN=PPARA PE=1 SV=2
ENSECAG00000000487	SYNM	6198.69	7304.05	0.236732	0.456278	0.732237	synemin isoform X2 [Equus caballus]	GO:0005200;GO:0045104;GO:0005882;GO:0008307	structural constituent of cytoskeleton;intermediate filament cytoskeleton organization;intermediate filament;structural constituent of muscle	K10376	DMN	http://www.genome.jp/dbget-bin/www_bget?ko:K10376	-	-	-	Synemin	Synemin OS=Homo sapiens OX=9606 GN=SYNM PE=1 SV=2
ENSECAG00000000488	SPERT	3.0462	2.79821	-0.122508	0.961313	0.983311	spermatid-associated protein isoform X1 [Equus caballus];spermatid-associated protein isoform X3 [Equus caballus];spermatid-associated protein isoform X2 [Equus caballus]	-	-	K23403	SPERT	http://www.genome.jp/dbget-bin/www_bget?ko:K23403	-	-	-	Protein	Protein chibby homolog 2 OS=Homo sapiens OX=9606 GN=CBY2 PE=1 SV=1
ENSECAG00000000489	GNAI2	7485.11	12815	0.775741	0.00463552	0.034671	guanine nucleotide-binding protein G(i) subunit alpha-2 [Sus scrofa]	GO:0003924;GO:0005886;GO:0008284;GO:0007193;GO:0008283;GO:0005525;GO:0007213;GO:0031683;GO:0030425;GO:0051301;GO:0007188;GO:0044297;GO:0045202;GO:0016020;GO:0005654;GO:0030496;GO:0005813;GO:0005829	GTPase activity;plasma membrane;positive regulation of cell population proliferation;adenylate cyclase-inhibiting G protein-coupled receptor signaling pathway;cell population proliferation;GTP binding;G protein-coupled acetylcholine receptor signaling pathway;G-protein beta/gamma-subunit complex binding;dendrite;cell division;adenylate cyclase-modulating G protein-coupled receptor signaling pathw…	K04630	GNAI	http://www.genome.jp/dbget-bin/www_bget?ko:K04630	Gap junction;Apelin signaling pathway;Rap1 signaling pathway;Sphingolipid signaling pathway;cAMP signaling pathway;cGMP - PKG signaling pathway;Adrenergic signaling in cardiomyocytes;Axon guidance;Gastric acid secretion;Estrogen signaling pathway;Melanogenesis;Oxytocin signaling pathway;Progesterone-mediated oocyte maturation;Regulation of lipolysis in adipocyte;Renin secretion;Circadian entrainm…	ko04540,ko04371,ko04015,ko04071,ko04024,ko04022,ko04261,ko04360,ko04971,ko04915,ko04916,ko04921,ko04914,ko04923,ko04924,ko04713,ko04062,ko04670,ko04611,ko04725,ko04728,ko04727,ko04724,ko04730,ko04723,ko04726	KOG0082(DT)(G-protein alpha subunit (small G protein superfamily))	Guanine	Guanine nucleotide-binding protein G(i) subunit alpha-2 OS=Homo sapiens OX=9606 GN=GNAI2 PE=1 SV=3
ENSECAG00000000493	SLC26A8	7.17659	14.6877	1.03324	0.41198	0.705013	testis anion transporter 1 isoform X1 [Equus caballus];testis anion transporter 1 isoform X3 [Equus caballus];testis anion transporter 1 isoform X2 [Equus caballus]	GO:0048240;GO:0005887;GO:0008271;GO:0015301;GO:0015116;GO:0015108;GO:0005254;GO:0030317;GO:0007275;GO:0051321;GO:0019531;GO:0015106	sperm capacitation;integral component of plasma membrane;secondary active sulfate transmembrane transporter activity;anion:anion antiporter activity;sulfate transmembrane transporter activity;chloride transmembrane transporter activity;chloride channel activity;flagellated sperm motility;multicellular organism development;meiotic cell cycle;oxalate transmembrane transporter activity;bicarbonate t…	K14705	SLC26A8,TAT1	http://www.genome.jp/dbget-bin/www_bget?ko:K14705	-	-	KOG0236(P)(Sulfate/bicarbonate/oxalate exchanger SAT-1 and related transporters (SLC26 family))	Testis	Testis anion transporter 1 OS=Homo sapiens OX=9606 GN=SLC26A8 PE=1 SV=1
ENSECAG00000000495	SLIT3	2689.81	1886.76	-0.511596	0.254532	0.559155	PREDICTED: slit homolog 3 protein [Equus asinus];slit homolog 3 protein isoform X3 [Papio anubis];slit homolog 3 protein [Equus caballus]	GO:0007399;GO:0005576;GO:0005509	nervous system development;extracellular region;calcium ion binding	K06850	SLIT3	http://www.genome.jp/dbget-bin/www_bget?ko:K06850	Axon guidance	ko04360	KOG4237(WT)(Extracellular matrix protein slit, contains leucine-rich and EGF-like repeats)	Slit	Slit homolog 3 protein OS=Homo sapiens OX=9606 GN=SLIT3 PE=2 SV=3
ENSECAG00000000496	PRR14	967.655	597.387	-0.695828	0.218489	0.511552	PREDICTED: proline-rich protein 14 isoform X1 [Equus przewalskii]	-	-	-	-	-	-	-	-	Proline-rich	Proline-rich protein 14 OS=Homo sapiens OX=9606 GN=PRR14 PE=1 SV=1
ENSECAG00000000497	THOC7	630.974	1257.08	0.994419	0.073975	0.262562	THO complex subunit 7 like protein, partial [Tupaia chinensis];THO complex subunit 7 homolog [Equus caballus]	GO:0000445;GO:0005829;GO:0016607;GO:0006397;GO:0046784;GO:0006406;GO:0000781	THO complex part of transcription export complex;cytosol;nuclear speck;mRNA processing;viral mRNA export from host cell nucleus;mRNA export from nucleus;chromosome, telomeric region	K13176	THOC7	http://www.genome.jp/dbget-bin/www_bget?ko:K13176	RNA transport	ko03013	-	THO	THO complex subunit 7 homolog OS=Bos taurus OX=9913 GN=THOC7 PE=2 SV=1
ENSECAG00000000500	IFI6	959.169	1102.51	0.20094	0.79368	0.905709	PREDICTED: interferon alpha-inducible protein 6 [Equus asinus]	GO:0072593;GO:0001836;GO:0043154;GO:0005739;GO:0042058;GO:0097190;GO:0016021;GO:0005743;GO:0051902;GO:2001240;GO:0098586;GO:0045087;GO:0051607;GO:0097193	reactive oxygen species metabolic process;release of cytochrome c from mitochondria;negative regulation of cysteine-type endopeptidase activity involved in apoptotic process;mitochondrion;regulation of epidermal growth factor receptor signaling pathway;apoptotic signaling pathway;integral component of membrane;mitochondrial inner membrane;negative regulation of mitochondrial depolarization;negati…	-	-	-	-	-	-	Interferon;Interferon	Interferon alpha-inducible protein 6 OS=Bos taurus OX=9913 GN=IFI6 PE=2 SV=1;Interferon alpha-inducible protein 6 OS=Homo sapiens OX=9606 GN=IFI6 PE=1 SV=2
ENSECAG00000000501	UNC5CL	3.72297	6.1365	0.720961	0.748214	0.883977	UNC5C-like protein isoform X1 [Equus caballus]	GO:0005886;GO:0008233;GO:0046330;GO:0043123;GO:0016021;GO:0005042;GO:0007275	plasma membrane;peptidase activity;positive regulation of JNK cascade;positive regulation of I-kappaB kinase/NF-kappaB signaling;integral component of membrane;netrin receptor activity;multicellular organism development	-	-	-	-	-	-	UNC5C-like	UNC5C-like protein OS=Homo sapiens OX=9606 GN=UNC5CL PE=1 SV=2
ENSECAG00000000506	TSTD1	151.687	273.693	0.851464	0.159171	0.426044	PREDICTED: thiosulfate sulfurtransferase/rhodanese-like domain-containing protein 1 isoform X1 [Equus przewalskii]	GO:0070221;GO:0050337	sulfide oxidation, using sulfide:quinone oxidoreductase;thiosulfate-thiol sulfurtransferase activity	K01013	TSTD1	http://www.genome.jp/dbget-bin/www_bget?ko:K01013	-	-	KOG1530(P)(Rhodanese-related sulfurtransferase)	Thiosulfate:glutathione	Thiosulfate:glutathione sulfurtransferase OS=Homo sapiens OX=9606 GN=TSTD1 PE=1 SV=3
ENSECAG00000000511	CFL2	440.863	805.789	0.87007	0.038129	0.167601	cofilin-2 [Sus scrofa];PREDICTED: cofilin-2 isoform X1 [Equus przewalskii]	GO:0051014;GO:0051015;GO:0016363;GO:0030042;GO:0046716;GO:0030836;GO:0030018;GO:0007519;GO:0048870;GO:0005737;GO:0030043;GO:0015629;GO:0045214	actin filament severing;actin filament binding;nuclear matrix;actin filament depolymerization;muscle cell cellular homeostasis;positive regulation of actin filament depolymerization;Z disc;skeletal muscle tissue development;cell motility;cytoplasm;actin filament fragmentation;actin cytoskeleton;sarcomere organization	K05765	CFL	http://www.genome.jp/dbget-bin/www_bget?ko:K05765	Regulation of actin cytoskeleton;Axon guidance;Fc gamma R-mediated phagocytosis	ko04810,ko04360,ko04666	KOG1735(Z)(Actin depolymerizing factor)	Cofilin-2	Cofilin-2 OS=Bos taurus OX=9913 GN=CFL2 PE=2 SV=1
ENSECAG00000000512	LBH	438.37	273.306	-0.68163	0.168056	0.439696	protein LBH isoform X1 [Equus caballus];protein LBH isoform X2 [Heterocephalus glaber]	GO:2000103;GO:0005737;GO:1904674;GO:0033147;GO:2000737;GO:0005634;GO:0006355;GO:0060644;GO:1904677;GO:0045893	positive regulation of mammary stem cell proliferation;cytoplasm;positive regulation of somatic stem cell population maintenance;negative regulation of intracellular estrogen receptor signaling pathway;negative regulation of stem cell differentiation;nucleus;regulation of transcription, DNA-templated;mammary gland epithelial cell differentiation;positive regulation of somatic stem cell division;p…	-	-	-	-	-	-	Protein	Protein LBH OS=Bos taurus OX=9913 GN=LBH PE=3 SV=1
ENSECAG00000000513	PRELID3B	742.369	1230.03	0.728484	0.161766	0.429954	PREDICTED: protein slowmo homolog 2 [Mustela putorius furo]	GO:0005758	mitochondrial intermembrane space	-	-	-	-	-	KOG3337(U)(Protein similar to predicted member of the intramitochondrial sorting protein family)	PRELI	PRELI domain containing protein 3B OS=Bos taurus OX=9913 GN=PRELID3B PE=2 SV=1
ENSECAG00000000514	VSIG2	48.4558	48.391	-0.00193123	0.997654	0.9991	PREDICTED: V-set and immunoglobulin domain-containing protein 2 [Equus przewalskii]	GO:0016021	integral component of membrane	-	-	-	-	-	-	V-set	V-set and immunoglobulin domain-containing protein 2 OS=Homo sapiens OX=9606 GN=VSIG2 PE=1 SV=1
ENSECAG00000000515	SLC34A3	0.120627	0.476789	1.98279	0.624191	0.823628	PREDICTED: sodium-dependent phosphate transport protein 2C isoform X2 [Equus przewalskii]	-	-	K14683	SLC34A,NPT,nptA	http://www.genome.jp/dbget-bin/www_bget?ko:K14683	-	-	-	Sodium-dependent	Sodium-dependent phosphate transport protein 2C OS=Rattus norvegicus OX=10116 GN=Slc34a3 PE=1 SV=1
ENSECAG00000000516	CHPF	1801.09	1629.88	-0.144102	0.821231	0.919743	chondroitin sulfate synthase 2 [Equus caballus]	GO:0032580;GO:0016021;GO:0008376	Golgi cisterna membrane;integral component of membrane;acetylgalactosaminyltransferase activity	K00747	CHPF	http://www.genome.jp/dbget-bin/www_bget?ko:K00747	Glycosaminoglycan biosynthesis - chondroitin sulfate / dermatan sulfate	ko00532	KOG3588(G)(Chondroitin synthase 1)	Chondroitin	Chondroitin sulfate synthase 2 OS=Homo sapiens OX=9606 GN=CHPF PE=1 SV=2
ENSECAG00000000517	HTRA2	408.786	451.018	0.14184	0.673244	0.84796	serine protease HTRA2, mitochondrial isoform X2 [Equus caballus]	GO:0009898;GO:0071300;GO:0007628;GO:0035631;GO:0005829;GO:0035458;GO:2001241;GO:0004252;GO:1904924;GO:0042802;GO:0071363;GO:0016021;GO:0034599;GO:0044257;GO:0010822;GO:0030900;GO:0008630;GO:0040014;GO:0005856;GO:0007005;GO:0048666;GO:1905370;GO:0034605;GO:0000785;GO:2001269;GO:0005634;GO:0005758	cytoplasmic side of plasma membrane;cellular response to retinoic acid;adult walking behavior;CD40 receptor complex;cytosol;cellular response to interferon-beta;positive regulation of extrinsic apoptotic signaling pathway in absence of ligand;serine-type endopeptidase activity;negative regulation of mitophagy in response to mitochondrial depolarization;identical protein binding;cellular response …	K08669	HTRA2,PRSS25	http://www.genome.jp/dbget-bin/www_bget?ko:K08669	Apoptosis;Apoptosis - fly;Apoptosis - multiple species	ko04210,ko04214,ko04215	KOG1320(O)(Serine protease)	Serine	Serine protease HTRA2, mitochondrial OS=Bos taurus OX=9913 GN=HTRA2 PE=2 SV=1
ENSECAG00000000518	ARID1B	7236.26	5016.47	-0.528571	0.084066	0.284918	AT-rich interactive domain-containing protein 1B isoform X9 [Equus caballus];AT-rich interactive domain-containing protein 1B isoform X8 [Equus caballus];AT-rich interactive domain-containing protein 1B isoform X3 [Equus caballus];AT-rich interactive domain-containing protein 1B isoform X4 [Equus caballus];AT-rich interactive domain-containing protein 1B isoform X6 [Equus caballus];AT-rich intera…	-	-	K11653	ARID1	http://www.genome.jp/dbget-bin/www_bget?ko:K11653	-	-	KOG2744(K)(DNA-binding proteins Bright/BRCAA1/RBP1 and related proteins containing BRIGHT domain);KOG2510(B)(SWI-SNF chromatin-remodeling complex protein)	AT-rich;AT-rich	AT-rich interactive domain-containing protein 1B OS=Homo sapiens OX=9606 GN=ARID1B PE=1 SV=2;AT-rich interactive domain-containing protein 1B OS=Mus musculus OX=10090 GN=Arid1b PE=1 SV=1
ENSECAG00000000519	RAB44	44.1142	67.8185	0.620436	0.347297	0.655536	ras-related protein Rab-44 isoform X3 [Equus caballus];ras-related protein Rab-44 isoform X2 [Equus caballus];ras-related protein Rab-44 isoform X1 [Equus caballus]	-	-	-	-	-	-	-	KOG0078(TU)(GTP-binding protein SEC4, small G protein superfamily, and related Ras family GTP-binding proteins);KOG0093(U)(GTPase Rab3, small G protein superfamily);KOG0084(TU)(GTPase Rab1/YPT1, small G protein superfamily, and related GTP-binding proteins)	Ras-related	Ras-related protein Rab-44 OS=Homo sapiens OX=9606 GN=RAB44 PE=1 SV=4
ENSECAG00000000520	STK17B	4430.67	3028.25	-0.549039	0.117703	0.354888	PREDICTED: serine/threonine-protein kinase 17B [Equus przewalskii];serine/threonine-protein kinase 17B [Equus caballus]	GO:0005634;GO:0004674;GO:0043065;GO:0016874;GO:2000271;GO:0035556;GO:0005524	nucleus;protein serine/threonine kinase activity;positive regulation of apoptotic process;ligase activity;positive regulation of fibroblast apoptotic process;intracellular signal transduction;ATP binding	K08804	STK17	http://www.genome.jp/dbget-bin/www_bget?ko:K08804	-	-	KOG0032(T)(Ca2+/calmodulin-dependent protein kinase, EF-Hand protein superfamily);KOG0613(Z)(Projectin/twitchin and related proteins)	Serine/threonine-protein	Serine/threonine-protein kinase 17B OS=Homo sapiens OX=9606 GN=STK17B PE=1 SV=1
ENSECAG00000000522	KCNK16	0.0924372	0.221055	1.25786	0.757882	0.885988	potassium channel subfamily K member 16 isoform X2 [Equus caballus]	-	-	K04924	KCNK16,K2P16.1	http://www.genome.jp/dbget-bin/www_bget?ko:K04924	-	-	KOG4404(P)(Tandem pore domain K+ channel TASK3/THIK-1)	Potassium	Potassium channel subfamily K member 16 OS=Homo sapiens OX=9606 GN=KCNK16 PE=1 SV=1
ENSECAG00000000525	SLC39A12	0.161511	7.88031	5.60855	0.0329543	0.150978	zinc transporter ZIP12 isoform X2 [Equus caballus];zinc transporter ZIP12 isoform X1 [Equus caballus]	GO:0005385;GO:0071578;GO:0005887;GO:0046873;GO:0031113;GO:0006882;GO:0010975;GO:0016021;GO:0048471;GO:0007165	zinc ion transmembrane transporter activity;zinc ion import across plasma membrane;integral component of plasma membrane;metal ion transmembrane transporter activity;regulation of microtubule polymerization;cellular zinc ion homeostasis;regulation of neuron projection development;integral component of membrane;perinuclear region of cytoplasm;signal transduction	K14718	SLC39A12,ZIP12	http://www.genome.jp/dbget-bin/www_bget?ko:K14718	-	-	KOG2694(P)(Putative zinc transporter);KOG2693(P)(Putative zinc transporter)	Zinc;Zinc	Zinc transporter ZIP12 OS=Bos taurus OX=9913 GN=SLC39A12 PE=2 SV=1;Zinc transporter ZIP12 OS=Homo sapiens OX=9606 GN=SLC39A12 PE=2 SV=3
ENSECAG00000000526	DHX38	1317.19	1419.5	0.107923	0.685868	0.854503	PREDICTED: pre-mRNA-splicing factor ATP-dependent RNA helicase PRP16 [Odobenus rosmarus divergens]	GO:0005524;GO:0003676;GO:0003724;GO:0016787	ATP binding;nucleic acid binding;RNA helicase activity;hydrolase activity	K12815	DHX38,PRP16	http://www.genome.jp/dbget-bin/www_bget?ko:K12815	Spliceosome	ko03040	KOG0923(A)(mRNA splicing factor ATP-dependent RNA helicase)	Pre-mRNA-splicing	Pre-mRNA-splicing factor ATP-dependent RNA helicase PRP16 OS=Homo sapiens OX=9606 GN=DHX38 PE=1 SV=2
ENSECAG00000000527	SLC4A1	0.817845	0.164344	-2.31511	0.561328	0.788654	band 3 anion transport protein [Equus caballus]	GO:0015108;GO:0007596;GO:0035811;GO:0022857;GO:0016323;GO:0005886;GO:1904539;GO:0030506;GO:0015701;GO:0015301;GO:0006821;GO:0050801;GO:0048821;GO:0005887;GO:0005452;GO:0017121;GO:0016021;GO:0015106;GO:0030018;GO:0055085;GO:0030863;GO:0045852;GO:0006820;GO:0051354;GO:0051453;GO:0042803;GO:0030492;GO:0009898;GO:0072659	chloride transmembrane transporter activity;blood coagulation;negative regulation of urine volume;transmembrane transporter activity;basolateral plasma membrane;plasma membrane;negative regulation of glycolytic process through fructose-6-phosphate;ankyrin binding;bicarbonate transport;anion:anion antiporter activity;chloride transport;ion homeostasis;erythrocyte development;integral component of …	K06573	SLC4A1,AE1,CD233	http://www.genome.jp/dbget-bin/www_bget?ko:K06573	Collecting duct acid secretion	ko04966	KOG1172(P)(Na+-independent Cl/HCO3 exchanger AE1 and related transporters (SLC4 family))	Band	Band 3 anion transport protein OS=Homo sapiens OX=9606 GN=SLC4A1 PE=1 SV=3
ENSECAG00000000529	MAP1S	1453.19	1005.82	-0.530853	0.489221	0.750434	microtubule-associated protein 1S isoform X2 [Equus caballus]	GO:0006915;GO:0051015;GO:0008017;GO:0000226;GO:0005874	apoptotic process;actin filament binding;microtubule binding;microtubule cytoskeleton organization;microtubule	K10429	MAP1	http://www.genome.jp/dbget-bin/www_bget?ko:K10429	-	-	-	Microtubule-associated	Microtubule-associated protein 1S OS=Bos taurus OX=9913 GN=MAP1S PE=2 SV=1
ENSECAG00000000530	EPHA5	91.9374	32.2094	-1.51317	0.00557992	0.0401503	ephrin type-A receptor 5 isoform X3 [Equus caballus];ephrin type-A receptor 5 isoform X5 [Equus caballus];ephrin type-A receptor 5 isoform X1 [Equus caballus];ephrin type-A receptor 5 isoform X6 [Equus caballus]	GO:0005887;GO:0005003;GO:0005524;GO:0016021	integral component of plasma membrane;ephrin receptor activity;ATP binding;integral component of membrane	K05106	EPHA5,EHK1,TYRO4	http://www.genome.jp/dbget-bin/www_bget?ko:K05106	Axon guidance	ko04360	KOG0196(T)(Tyrosine kinase, EPH (ephrin) receptor family)	Ephrin;Ephrin	Ephrin type-A receptor 5 OS=Mus musculus OX=10090 GN=Epha5 PE=1 SV=2;Ephrin type-A receptor 5 OS=Homo sapiens OX=9606 GN=EPHA5 PE=1 SV=3
ENSECAG00000000532	EPS8L1	627.435	435.108	-0.528092	0.503743	0.761869	epidermal growth factor receptor kinase substrate 8-like protein 1 isoform X1 [Equus caballus]	-	-	K17277	EPS8	http://www.genome.jp/dbget-bin/www_bget?ko:K17277	-	-	KOG3557(T)(Epidermal growth factor receptor kinase substrate)	Epidermal	Epidermal growth factor receptor kinase substrate 8-like protein 1 OS=Homo sapiens OX=9606 GN=EPS8L1 PE=1 SV=3
ENSECAG00000000536	SEC23IP	3604.94	6430.64	0.834985	0.0363721	0.162368	SEC23-interacting protein isoform X1 [Equus caballus];SEC23-interacting protein isoform X3 [Equus caballus]	-	-	-	-	-	-	-	KOG3668(IT)(Phosphatidylinositol transfer protein)	SEC23-interacting	SEC23-interacting protein OS=Homo sapiens OX=9606 GN=SEC23IP PE=1 SV=1
ENSECAG00000000538	ZNF385B	36.2521	78.2013	1.10913	0.208057	0.496897	PREDICTED: zinc finger protein 385B isoform X4 [Equus asinus];zinc finger protein 385B isoform X3 [Equus caballus];zinc finger protein 385B isoform X4 [Equus caballus]	GO:0008270;GO:0003676	zinc ion binding;nucleic acid binding	-	-	-	-	-	-	Zinc	Zinc finger protein 385B OS=Homo sapiens OX=9606 GN=ZNF385B PE=1 SV=1
ENSECAG00000000539	DDX6	9961.93	15723.3	0.658403	0.0609292	0.231013	probable ATP-dependent RNA helicase DDX6 isoform X2 [Trichechus manatus latirostris];probable ATP-dependent RNA helicase DDX6 isoform X1 [Eptesicus fuscus]	GO:0034063;GO:0019074;GO:0045665;GO:0003723;GO:0003729;GO:0016442;GO:0048471;GO:0005737;GO:0005730;GO:0019827;GO:0043928;GO:0048515;GO:0005912;GO:0016020;GO:0097227;GO:0019904;GO:0061830;GO:0017148;GO:1905618;GO:0003676;GO:0005829;GO:0005524;GO:0033391;GO:0010494;GO:0000932;GO:0001520;GO:0005634;GO:0045296;GO:0003724;GO:0004386;GO:0005739;GO:0000792;GO:0033962;GO:0016787;GO:0036464	stress granule assembly;viral RNA genome packaging;negative regulation of neuron differentiation;RNA binding;mRNA binding;RISC complex;perinuclear region of cytoplasm;cytoplasm;nucleolus;stem cell population maintenance;exonucleolytic catabolism of deadenylated mRNA;spermatid differentiation;adherens junction;membrane;sperm annulus;protein domain specific binding;concave side of sperm head;negati…	K12614	DDX6,RCK,DHH1	http://www.genome.jp/dbget-bin/www_bget?ko:K12614	RNA degradation	ko03018	KOG0328(J)(Predicted ATP-dependent RNA helicase FAL1, involved in rRNA maturation, DEAD-box superfamily)	Probable	Probable ATP-dependent RNA helicase DDX6 OS=Homo sapiens OX=9606 GN=DDX6 PE=1 SV=2
ENSECAG00000000540	CCDC174	1285.95	1354.47	0.0748949	0.798082	0.908097	PREDICTED: coiled-coil domain-containing protein 174 [Equus przewalskii]	GO:0005654;GO:0005634	nucleoplasm;nucleus	-	-	-	-	-	-	Coiled-coil	Coiled-coil domain-containing protein 174 OS=Homo sapiens OX=9606 GN=CCDC174 PE=1 SV=3
ENSECAG00000000541	PTCH2	234.464	1229.85	2.39105	0.000306809	0.00379031	protein patched homolog 2 isoform X1 [Equus caballus];PREDICTED: protein patched homolog 2 isoform X3 [Equus przewalskii]	GO:0016021;GO:0008158;GO:0009957;GO:0007224;GO:0005886;GO:0045606;GO:0001709;GO:0042633;GO:0005119;GO:0043588;GO:0097108;GO:0001558	integral component of membrane;hedgehog receptor activity;epidermal cell fate specification;smoothened signaling pathway;plasma membrane;positive regulation of epidermal cell differentiation;cell fate determination;hair cycle;smoothened binding;skin development;hedgehog family protein binding;regulation of cell growth	K11101	PTCH2	http://www.genome.jp/dbget-bin/www_bget?ko:K11101	Hedgehog signaling pathway	ko04340	KOG1935(T)(Membrane protein Patched/PTCH)	Protein	Protein patched homolog 2 OS=Homo sapiens OX=9606 GN=PTCH2 PE=1 SV=2
ENSECAG00000000543	CYBRD1	10462.5	25285.3	1.27307	3.43e-05	0.000580776	PREDICTED: cytochrome b reductase 1 [Equus przewalskii]	GO:0000293;GO:0010039;GO:0031526;GO:0016021;GO:0046872	ferric-chelate reductase activity;response to iron ion;brush border membrane;integral component of membrane;metal ion binding	K08370	CYBRD1,Dcytb	http://www.genome.jp/dbget-bin/www_bget?ko:K08370	Mineral absorption	ko04978	-	Plasma	Plasma membrane ascorbate-dependent reductase CYBRD1 OS=Rattus norvegicus OX=10116 GN=Cybrd1 PE=1 SV=1
ENSECAG00000000544	HECW2	7584.55	7586.16	0.000306062	0.999122	0.999715	E3 ubiquitin-protein ligase HECW2 isoform X1 [Equus caballus]	GO:2000650;GO:0000209;GO:0005737;GO:0045732;GO:0016567;GO:0043161;GO:0061630;GO:0048814;GO:0004842	negative regulation of sodium ion transmembrane transporter activity;protein polyubiquitination;cytoplasm;positive regulation of protein catabolic process;protein ubiquitination;proteasome-mediated ubiquitin-dependent protein catabolic process;ubiquitin protein ligase activity;regulation of dendrite morphogenesis;ubiquitin-protein transferase activity	K12168	HECW2	http://www.genome.jp/dbget-bin/www_bget?ko:K12168	-	-	KOG0940(O)(Ubiquitin protein ligase RSP5/NEDD4)	E3	E3 ubiquitin-protein ligase HECW2 OS=Homo sapiens OX=9606 GN=HECW2 PE=1 SV=2
ENSECAG00000000545	RUVBL1	1156.67	971.676	-0.251428	0.369331	0.67342	ruvB-like 1 [Equus caballus]	GO:0006310;GO:0090263;GO:0051117;GO:1990904;GO:0071339;GO:0003678;GO:0006338;GO:0043139;GO:0006357;GO:0003713;GO:0016787;GO:0031011;GO:0000492;GO:0017025;GO:0006281;GO:0043967;GO:0035267;GO:0000812;GO:0016573;GO:0001094;GO:0043968;GO:0005524;GO:0005829;GO:0097255;GO:0043531	DNA recombination;positive regulation of canonical Wnt signaling pathway;ATPase binding;ribonucleoprotein complex;MLL1 complex;DNA helicase activity;chromatin remodeling;5'-3' DNA helicase activity;regulation of transcription by RNA polymerase II;transcription coactivator activity;hydrolase activity;Ino80 complex;box C/D snoRNP assembly;TBP-class protein binding;DNA repair;histone H4 acetylation;…	K04499	RUVBL1,RVB1,INO80H	http://www.genome.jp/dbget-bin/www_bget?ko:K04499	Wnt signaling pathway	ko04310	KOG0733(O)(Nuclear AAA ATPase (VCP subfamily));KOG2680(K)(DNA helicase TIP49, TBP-interacting protein)	RuvB-like	RuvB-like 1 OS=Homo sapiens OX=9606 GN=RUVBL1 PE=1 SV=1
ENSECAG00000000546	CCDC62	704.682	704.819	0.000280773	0.99936	0.999789	coiled-coil domain-containing protein 62 isoform X6 [Equus caballus];coiled-coil domain-containing protein 62 isoform X2 [Equus caballus];coiled-coil domain-containing protein 62 isoform X9 [Equus caballus]	-	-	-	-	-	-	-	-	Coiled-coil	Coiled-coil domain-containing protein 62 OS=Homo sapiens OX=9606 GN=CCDC62 PE=1 SV=2
ENSECAG00000000547	TM9SF4	3120.2	5729.27	0.876711	0.000625372	0.00678359	transmembrane 9 superfamily member 4 isoform X1 [Manis javanica]	GO:0016021	integral component of membrane	K17086	TM9SF2_4	http://www.genome.jp/dbget-bin/www_bget?ko:K17086	-	-	KOG1278(U)(Endosomal membrane proteins, EMP70)	Transmembrane	Transmembrane 9 superfamily member 4 OS=Bos taurus OX=9913 GN=TM9SF4 PE=2 SV=2
ENSECAG00000000550	TDRD3	1772.35	1147.32	-0.627399	0.109441	0.338801	tudor domain-containing protein 3 isoform X2 [Equus caballus]	GO:0006325;GO:0005737;GO:0005634	chromatin organization;cytoplasm;nucleus	K18404	TDRD3	http://www.genome.jp/dbget-bin/www_bget?ko:K18404	-	-	KOG3683(S)(Uncharacterized conserved protein)	Tudor	Tudor domain-containing protein 3 OS=Bos taurus OX=9913 GN=TDRD3 PE=2 SV=1
ENSECAG00000000551	PAX5	12.6633	9.42672	-0.425829	0.714807	0.869543	PREDICTED: paired box protein Pax-5 isoform X2 [Odobenus rosmarus divergens];PREDICTED: paired box protein Pax-5 isoform X2 [Cercocebus atys];paired box protein Pax-5 isoform X4 [Microcebus murinus];PREDICTED: paired box protein Pax-5 isoform X3 [Equus przewalskii];PREDICTED: paired box protein Pax-5 isoform X3 [Odobenus rosmarus divergens];paired box protein Pax-5 [Equus caballus]	GO:0005829;GO:0048701;GO:0021670;GO:0000981;GO:0003677;GO:0007275;GO:0005654;GO:0001650;GO:0007568;GO:0030534;GO:0021987;GO:0051573;GO:0000978;GO:0048856;GO:0035914;GO:0000122;GO:0005634;GO:0006355;GO:0006357;GO:0001228	cytosol;embryonic cranial skeleton morphogenesis;lateral ventricle development;DNA-binding transcription factor activity, RNA polymerase II-specific;DNA binding;multicellular organism development;nucleoplasm;fibrillar center;aging;adult behavior;cerebral cortex development;negative regulation of histone H3-K9 methylation;RNA polymerase II cis-regulatory region sequence-specific DNA binding;anatom…	K09383	PAX5	http://www.genome.jp/dbget-bin/www_bget?ko:K09383	-	-	KOG3862(K)(Transcription factor PAX2/5/8, contains PAX domain);KOG0849(K)(Transcription factor PRD and related proteins, contain PAX and HOX domains)	Paired;Paired	Paired box protein Pax-5 OS=Mus musculus OX=10090 GN=Pax5 PE=1 SV=1;Paired box protein Pax-5 OS=Homo sapiens OX=9606 GN=PAX5 PE=1 SV=1
ENSECAG00000000552	TRIM58	12.6098	27.551	1.12756	0.141944	0.397951	E3 ubiquitin-protein ligase TRIM58 [Equus caballus]	GO:0008270	zinc ion binding	K12027	TRIM58	http://www.genome.jp/dbget-bin/www_bget?ko:K12027	-	-	-	E3	E3 ubiquitin-protein ligase TRIM58 OS=Homo sapiens OX=9606 GN=TRIM58 PE=2 SV=2
ENSECAG00000000554	KPNA7	0.156515	4.32411	4.78803	0.1897	0.472379	PREDICTED: importin subunit alpha-8 [Equus przewalskii]	GO:0061608;GO:0005737;GO:0006606	nuclear import signal receptor activity;cytoplasm;protein import into nucleus	-	-	-	-	-	KOG0166(U)(Karyopherin (importin) alpha)	Importin	Importin subunit alpha-8 OS=Sus scrofa OX=9823 GN=KPNA7 PE=2 SV=2
ENSECAG00000000555	PBRM1	4818.98	6993.1	0.537205	0.0817229	0.279817	PREDICTED: protein polybromo-1 isoform X8 [Equus przewalskii];PREDICTED: protein polybromo-1 isoform X5 [Equus przewalskii];protein polybromo-1 isoform X3 [Equus caballus]	-	-	K11757	PBRM1,PB1	http://www.genome.jp/dbget-bin/www_bget?ko:K11757	-	-	KOG1474(K)(Transcription initiation factor TFIID, subunit BDF1 and related bromodomain proteins);KOG0386(BK)(Chromatin remodeling complex SWI/SNF, component SWI2 and related ATPases (DNA/RNA helicase superfamily))	Protein	Protein polybromo-1 OS=Homo sapiens OX=9606 GN=PBRM1 PE=1 SV=1
ENSECAG00000000556	POLR2D	302.028	431.511	0.514718	0.142808	0.399153	DNA-directed RNA polymerase II subunit RPB4 [Rattus norvegicus];DNA-directed RNA polymerase II subunit RPB4 isoform 3 [Mus musculus]	GO:0006352;GO:0048239;GO:0042795;GO:0045948;GO:0034402;GO:0000398;GO:0060964;GO:0005829;GO:0008543;GO:0031369;GO:0016607;GO:0006366;GO:0006370;GO:0005654;GO:0000288;GO:0006283;GO:0005634;GO:0000932;GO:0006367;GO:0030880;GO:0003899;GO:0006351;GO:0016070;GO:0050434;GO:0000166;GO:0005665;GO:0006368;GO:0031990;GO:0044237	DNA-templated transcription, initiation;negative regulation of DNA recombination at telomere;snRNA transcription by RNA polymerase II;positive regulation of translational initiation;recruitment of 3'-end processing factors to RNA polymerase II holoenzyme complex;mRNA splicing, via spliceosome;regulation of gene silencing by miRNA;cytosol;fibroblast growth factor receptor signaling pathway;transla…	K03012	RPB4,POLR2D	http://www.genome.jp/dbget-bin/www_bget?ko:K03012	RNA polymerase;Purine metabolism;Pyrimidine metabolism	ko03020,ko00230,ko00240	KOG2351(K)(RNA polymerase II, fourth largest subunit)	DNA-directed	DNA-directed RNA polymerase II subunit RPB4 OS=Homo sapiens OX=9606 GN=POLR2D PE=1 SV=1
ENSECAG00000000557	RPUSD4	816.621	596.722	-0.452608	0.264653	0.569913	mitochondrial RNA pseudouridine synthase RPUSD4 [Equus caballus]	-	-	K22538	RPUSD4	http://www.genome.jp/dbget-bin/www_bget?ko:K22538	-	-	KOG1919(A)(RNA pseudouridylate synthases)	Mitochondrial	Mitochondrial RNA pseudouridine synthase RPUSD4 OS=Homo sapiens OX=9606 GN=RPUSD4 PE=1 SV=1
ENSECAG00000000558	KIF5B	7583.9	16302.4	1.10408	0.00841861	0.0553726	PREDICTED: kinesin-1 heavy chain [Equus asinus]	GO:0007018;GO:1990939;GO:0005524;GO:0005874;GO:0008017	microtubule-based movement;microtubule motor activity;ATP binding;microtubule;microtubule binding	K10396	KIF5	http://www.genome.jp/dbget-bin/www_bget?ko:K10396	Endocytosis;Dopaminergic synapse	ko04144,ko04728	KOG4280(Z)(Kinesin-like protein)	Kinesin-1	Kinesin-1 heavy chain OS=Homo sapiens OX=9606 GN=KIF5B PE=1 SV=1
ENSECAG00000000559	SLC5A11	0.512655	4.86126	3.24527	0.190402	0.47322	sodium/myo-inositol cotransporter 2 isoform X3 [Equus caballus];sodium/myo-inositol cotransporter 2 isoform X2 [Equus caballus]	GO:0022857;GO:0016021	transmembrane transporter activity;integral component of membrane	K14391	SLC5A11,SMIT2,SGLT6	http://www.genome.jp/dbget-bin/www_bget?ko:K14391	-	-	KOG2349(P)(Na+:iodide/myo-inositol/multivitamin symporters)	Sodium/myo-inositol	Sodium/myo-inositol cotransporter 2 OS=Sus scrofa OX=9823 GN=SLC5A11 PE=2 SV=1
ENSECAG00000000562	ZDHHC8	812.368	481.872	-0.753483	0.296703	0.60757	probable palmitoyltransferase ZDHHC8 isoform X2 [Equus caballus];probable palmitoyltransferase ZDHHC8 isoform X1 [Equus caballus]	GO:0019706;GO:0005739;GO:0016021;GO:0000139;GO:0018345	protein-cysteine S-palmitoyltransferase activity;mitochondrion;integral component of membrane;Golgi membrane;protein palmitoylation	K20030	ZDHHC5_8	http://www.genome.jp/dbget-bin/www_bget?ko:K20030	-	-	KOG1311(R)(DHHC-type Zn-finger proteins)	Palmitoyltransferase	Palmitoyltransferase ZDHHC8 OS=Canis lupus familiaris OX=9615 GN=ZDHHC8 PE=2 SV=1
ENSECAG00000000565	NSMAF	1871.87	2461.17	0.394862	0.143874	0.400647	protein FAN isoform X1 [Equus caballus];protein FAN precursor [Equus caballus]	-	-	K18953	NSMAF,FAN	http://www.genome.jp/dbget-bin/www_bget?ko:K18953	Sphingolipid signaling pathway	ko04071	KOG1786(TU)(Lysosomal trafficking regulator LYST and related BEACH and WD40 repeat proteins);KOG1787(U)(Kinase A-anchor protein Neurobeachin and related BEACH and WD40 repeat proteins)	Protein	Protein FAN OS=Homo sapiens OX=9606 GN=NSMAF PE=1 SV=2
ENSECAG00000000566	RBM43	1142.62	852.259	-0.422986	0.145536	0.403176	RNA-binding protein 43 [Equus caballus]	GO:0003676;GO:0003723	nucleic acid binding;RNA binding	-	-	-	-	-	-	RNA-binding	RNA-binding protein 43 OS=Homo sapiens OX=9606 GN=RBM43 PE=1 SV=1
ENSECAG00000000567	NIPA1	133.493	88.774	-0.588558	0.21639	0.508817	PREDICTED: magnesium transporter NIPA1 [Equus asinus]	GO:0015095;GO:0016021	magnesium ion transmembrane transporter activity;integral component of membrane	K19364	NIPA1,SLC57A1	http://www.genome.jp/dbget-bin/www_bget?ko:K19364	-	-	-	Magnesium	Magnesium transporter NIPA1 OS=Mus musculus OX=10090 GN=Nipa1 PE=1 SV=1
ENSECAG00000000568	TMEM68	632.651	799.593	0.337856	0.376885	0.678624	PREDICTED: transmembrane protein 68 isoform X1 [Equus przewalskii]	GO:0016021;GO:0016746	integral component of membrane;acyltransferase activity	-	-	-	-	-	-	Transmembrane	Transmembrane protein 68 OS=Homo sapiens OX=9606 GN=TMEM68 PE=2 SV=2
ENSECAG00000000572	FOXP4	2436.54	1349.4	-0.852517	0.0849125	0.286613	forkhead box protein P4 isoform X3 [Equus caballus]	-	-	K09409	FOXP	http://www.genome.jp/dbget-bin/www_bget?ko:K09409	-	-	KOG2294(K)(Transcription factor of the Forkhead/HNF3 family);KOG4385(K)(Predicted forkhead transcription factor)	Forkhead	Forkhead box protein P4 OS=Homo sapiens OX=9606 GN=FOXP4 PE=1 SV=1
ENSECAG00000000574	NIPAL4	219.619	141.977	-0.629345	0.321995	0.632126	LOW QUALITY PROTEIN: magnesium transporter NIPA4 [Equus caballus]	GO:0016021;GO:0015095	integral component of membrane;magnesium ion transmembrane transporter activity	K22733	NIPA,SLC57A2S	http://www.genome.jp/dbget-bin/www_bget?ko:K22733	-	-	-	Magnesium	Magnesium transporter NIPA4 OS=Homo sapiens OX=9606 GN=NIPAL4 PE=1 SV=3
ENSECAG00000000575	HOXA6	128.83	41.9988	-1.61704	0.0049112	0.0362413	homeobox protein Hox-A6 [Equus caballus]	GO:0009952;GO:0048704;GO:1990837;GO:0006357;GO:0005634;GO:0000978;GO:0007275;GO:0000981;GO:0003677;GO:0016607	anterior/posterior pattern specification;embryonic skeletal system morphogenesis;sequence-specific double-stranded DNA binding;regulation of transcription by RNA polymerase II;nucleus;RNA polymerase II cis-regulatory region sequence-specific DNA binding;multicellular organism development;DNA-binding transcription factor activity, RNA polymerase II-specific;DNA binding;nuclear speck	K09306	HOX_6	http://www.genome.jp/dbget-bin/www_bget?ko:K09306	-	-	KOG0489(R)(Transcription factor zerknullt and related HOX domain proteins)	Homeobox	Homeobox protein Hox-A6 OS=Homo sapiens OX=9606 GN=HOXA6 PE=2 SV=2
ENSECAG00000000576	FBXL15	205.05	155.894	-0.395406	0.555051	0.787632	F-box/LRR-repeat protein 15 isoform X1 [Equus caballus]	-	-	K10281	FBXL15	http://www.genome.jp/dbget-bin/www_bget?ko:K10281	-	-	-	F-box/LRR-repeat	F-box/LRR-repeat protein 15 OS=Mus musculus OX=10090 GN=Fbxl15 PE=1 SV=2
ENSECAG00000000577	DAD1	1737.31	3895.37	1.1649	7.68e-05	0.00116898	dolichyl-diphosphooligosaccharide--protein glycosyltransferase subunit DAD1 [Camelus ferus]	GO:0008250;GO:0001824;GO:0006915;GO:0016021;GO:0043066;GO:0006486;GO:0007584;GO:0016740;GO:0042493;GO:0006487;GO:0008047;GO:0031647	oligosaccharyltransferase complex;blastocyst development;apoptotic process;integral component of membrane;negative regulation of apoptotic process;protein glycosylation;response to nutrient;transferase activity;response to xenobiotic stimulus;protein N-linked glycosylation;enzyme activator activity;regulation of protein stability	K12668	OST2,DAD1	http://www.genome.jp/dbget-bin/www_bget?ko:K12668	Protein processing in endoplasmic reticulum;N-Glycan biosynthesis;Various types of N-glycan biosynthesis	ko04141,ko00510,ko00513	KOG1746(DO)(Defender against cell death protein/oligosaccharyltransferase, epsilon subunit)	Dolichyl-diphosphooligosaccharide--protein	Dolichyl-diphosphooligosaccharide--protein glycosyltransferase subunit DAD1 OS=Homo sapiens OX=9606 GN=DAD1 PE=1 SV=3
ENSECAG00000000578	NIN	3787.28	4222.11	0.156802	0.673841	0.848392	ninein isoform X6 [Equus caballus];ninein isoform X4 [Equus caballus];ninein isoform X10 [Equus caballus];ninein isoform X8 [Equus caballus];ninein isoform X5 [Equus caballus];ninein isoform X1 [Equus caballus]	-	-	K16476	NIN	http://www.genome.jp/dbget-bin/www_bget?ko:K16476	-	-	-	Ninein	Ninein OS=Homo sapiens OX=9606 GN=NIN PE=1 SV=4
ENSECAG00000000579	ADAMTS17	1586.83	327.758	-2.27544	1.72e-10	9.37e-09	A disintegrin and metalloproteinase with thrombospondin motifs 17 isoform X4 [Equus caballus];A disintegrin and metalloproteinase with thrombospondin motifs 17 isoform X2 [Equus caballus]	GO:0004222;GO:0046872;GO:0007229;GO:0005576	metalloendopeptidase activity;metal ion binding;integrin-mediated signaling pathway;extracellular region	K08631	ADAMTS17	http://www.genome.jp/dbget-bin/www_bget?ko:K08631	-	-	KOG3538(O)(Disintegrin metalloproteinases with thrombospondin repeats)	A	A disintegrin and metalloproteinase with thrombospondin motifs 17 OS=Homo sapiens OX=9606 GN=ADAMTS17 PE=2 SV=2
ENSECAG00000000580	GBA2	2679.44	2246.2	-0.254445	0.374753	0.677168	non-lysosomal glucosylceramidase [Equus caballus]	GO:0005975;GO:0004553	carbohydrate metabolic process;hydrolase activity, hydrolyzing O-glycosyl compounds	K17108	GBA2	http://www.genome.jp/dbget-bin/www_bget?ko:K17108	Other glycan degradation;Sphingolipid metabolism	ko00511,ko00600	KOG2119(G)(Predicted bile acid beta-glucosidase)	Non-lysosomal	Non-lysosomal glucosylceramidase OS=Homo sapiens OX=9606 GN=GBA2 PE=1 SV=2
ENSECAG00000000583	C4H7orf57	1.0456	13.9821	3.74119	0.0251698	0.123829	uncharacterized protein C7orf57 homolog isoform X2 [Equus caballus]	-	-	-	-	-	-	-	-	Uncharacterized	Uncharacterized protein C7orf57 homolog OS=Bos taurus OX=9913 PE=2 SV=1
ENSECAG00000000584	COX7A2L	2439.11	3085.03	0.338929	0.303435	0.61373	Cytochrome c oxidase subunit 7A-related protein, mitochondrial [Myotis brandtii]	GO:0097250;GO:0005746;GO:0004129;GO:0016021;GO:0005730;GO:0002082	mitochondrial respirasome assembly;mitochondrial respirasome;cytochrome-c oxidase activity;integral component of membrane;nucleolus;regulation of oxidative phosphorylation	K02270	COX7A	http://www.genome.jp/dbget-bin/www_bget?ko:K02270	Oxidative phosphorylation;Cardiac muscle contraction	ko00190,ko04260	-	Cytochrome	Cytochrome c oxidase subunit 7A-related protein, mitochondrial OS=Homo sapiens OX=9606 GN=COX7A2L PE=1 SV=2
ENSECAG00000000586	KIFC2	147.718	105.364	-0.487472	0.508018	0.762579	kinesin-like protein KIFC2 isoform X1 [Equus caballus];kinesin-like protein KIFC2 isoform X2 [Equus caballus]	GO:0007018;GO:0005524;GO:1990939;GO:0005874;GO:0008017	microtubule-based movement;ATP binding;microtubule motor activity;microtubule;microtubule binding	K10406	KIFC2_3	http://www.genome.jp/dbget-bin/www_bget?ko:K10406	-	-	KOG0239(Z)(Kinesin (KAR3 subfamily))	Kinesin-like	Kinesin-like protein KIFC2 OS=Mus musculus OX=10090 GN=Kifc2 PE=1 SV=1
ENSECAG00000000587	PRRG3	118.665	14.6839	-3.01459	0.000524849	0.00587169	transmembrane gamma-carboxyglutamic acid protein 3 isoform X2 [Equus caballus]	GO:0005576;GO:0005509;GO:0016021	extracellular region;calcium ion binding;integral component of membrane	-	-	-	-	-	-	Transmembrane	Transmembrane gamma-carboxyglutamic acid protein 3 OS=Homo sapiens OX=9606 GN=PRRG3 PE=2 SV=2
ENSECAG00000000588	SEMA6C	615.294	116.64	-2.39921	0.00019945	0.00263923	semaphorin-6C isoform X2 [Equus caballus]	GO:0016021;GO:0030154;GO:0030215;GO:0007399	integral component of membrane;cell differentiation;semaphorin receptor binding;nervous system development	K06842	SEMA6	http://www.genome.jp/dbget-bin/www_bget?ko:K06842	Axon guidance	ko04360	KOG3611(T)(Semaphorins)	Semaphorin-6C	Semaphorin-6C OS=Homo sapiens OX=9606 GN=SEMA6C PE=2 SV=4
ENSECAG00000000590	MRPL45	3035.31	2903.67	-0.0639665	0.837	0.927321	PREDICTED: 39S ribosomal protein L45, mitochondrial [Equus asinus]	GO:0005840	ribosome	K17426	MRPL45	http://www.genome.jp/dbget-bin/www_bget?ko:K17426	-	-	KOG4599(J)(Putative mitochondrial/chloroplast ribosomal protein L45)	39S	39S ribosomal protein L45, mitochondrial OS=Bos taurus OX=9913 GN=MRPL45 PE=2 SV=1
ENSECAG00000000591	TRAF3IP2	2209.07	2322.55	0.072274	0.837649	0.927582	adapter protein CIKS isoform X1 [Equus caballus]	-	-	K21124	TRAF3IP2,ACT1	http://www.genome.jp/dbget-bin/www_bget?ko:K21124	IL-17 signaling pathway	ko04657	-	E3	E3 ubiquitin ligase TRAF3IP2 OS=Homo sapiens OX=9606 GN=TRAF3IP2 PE=1 SV=3
ENSECAG00000000592	SS18L2	143.86	233.208	0.696954	0.0873166	0.291598	SS18-like protein 2 [Equus caballus]	GO:0045944;GO:0005634;GO:0003713	positive regulation of transcription by RNA polymerase II;nucleus;transcription coactivator activity	-	-	-	-	-	KOG3227(K)(Calcium-responsive transcription coactivator)	SS18-like	SS18-like protein 2 OS=Homo sapiens OX=9606 GN=SS18L2 PE=1 SV=1
ENSECAG00000000593	PTN	72.6161	7.72231	-3.23318	0.00487243	0.0360166	PREDICTED: pleiotrophin isoform X1 [Equus przewalskii]	GO:0005576;GO:0008201;GO:0008083;GO:0051781	extracellular region;heparin binding;growth factor activity;positive regulation of cell division	K16642	PTN	http://www.genome.jp/dbget-bin/www_bget?ko:K16642	-	-	-	Pleiotrophin	Pleiotrophin OS=Homo sapiens OX=9606 GN=PTN PE=1 SV=1
ENSECAG00000000595	SLC30A9	3230.8	4939.14	0.612369	0.13244	0.381498	zinc transporter 9 [Equus caballus]	GO:0016021;GO:0005783;GO:0008324;GO:0031410;GO:0005634;GO:0006829	integral component of membrane;endoplasmic reticulum;cation transmembrane transporter activity;cytoplasmic vesicle;nucleus;zinc ion transport	K14696	SLC30A9,ZNT9	http://www.genome.jp/dbget-bin/www_bget?ko:K14696	-	-	KOG2802(R)(Membrane protein HUEL (cation efflux superfamily))	Zinc	Zinc transporter 9 OS=Homo sapiens OX=9606 GN=SLC30A9 PE=1 SV=1
ENSECAG00000000596	KIF13A	4413.87	4624.53	0.0672614	0.82497	0.921532	kinesin-like protein KIF13A isoform X2 [Sapajus apella];PREDICTED: kinesin-like protein KIF13A isoform X1 [Equus asinus]	GO:0016887;GO:0072383;GO:0005737;GO:0003777;GO:0005524;GO:1990939;GO:0007018;GO:0005871;GO:0006886;GO:0008017;GO:0005874	ATP hydrolysis activity;plus-end-directed vesicle transport along microtubule;cytoplasm;microtubule motor activity;ATP binding;microtubule motor activity;microtubule-based movement;kinesin complex;intracellular protein transport;microtubule binding;microtubule	K17914	KIF13	http://www.genome.jp/dbget-bin/www_bget?ko:K17914	-	-	KOG0241(Z)(Kinesin-like protein);KOG4280(Z)(Kinesin-like protein)	Kinesin-like	Kinesin-like protein KIF13A OS=Homo sapiens OX=9606 GN=KIF13A PE=1 SV=2
ENSECAG00000000598	C10H19orf18	4.30726	0.949928	-2.18088	0.39379	0.692363	uncharacterized protein C19orf18 homolog isoform X1 [Equus caballus]	GO:0016021	integral component of membrane	-	-	-	-	-	-	Uncharacterized	Uncharacterized protein C19orf18 OS=Homo sapiens OX=9606 GN=C19orf18 PE=1 SV=1
ENSECAG00000000599	PCDH7	3421.35	3308.81	-0.0482527	0.87567	0.94148	protocadherin-7 isoform X1 [Equus caballus]	GO:0005886;GO:0007156;GO:0016021;GO:0005509	plasma membrane;homophilic cell adhesion via plasma membrane adhesion molecules;integral component of membrane;calcium ion binding	K16498	PCDHD1	http://www.genome.jp/dbget-bin/www_bget?ko:K16498	-	-	-	Protocadherin-7	Protocadherin-7 OS=Homo sapiens OX=9606 GN=PCDH7 PE=1 SV=2
ENSECAG00000000603	DHODH	383.623	284.837	-0.429553	0.331961	0.641155	PREDICTED: dihydroorotate dehydrogenase (quinone), mitochondrial isoform X2 [Equus przewalskii]	GO:0016021;GO:0005743;GO:0006207;GO:0005829;GO:0004152;GO:0005654;GO:0044205	integral component of membrane;mitochondrial inner membrane;'de novo' pyrimidine nucleobase biosynthetic process;cytosol;dihydroorotate dehydrogenase activity;nucleoplasm;'de novo' UMP biosynthetic process	K00254	DHODH,pyrD	http://www.genome.jp/dbget-bin/www_bget?ko:K00254	Pyrimidine metabolism	ko00240	KOG1436(F)(Dihydroorotate dehydrogenase)	Dihydroorotate	Dihydroorotate dehydrogenase (quinone), mitochondrial OS=Bos taurus OX=9913 GN=DHODH PE=1 SV=1
ENSECAG00000000605	SEC22C	201.405	154.594	-0.381609	0.323247	0.632909	vesicle-trafficking protein SEC22c [Equus caballus]	GO:0005789;GO:0006888;GO:0016021	endoplasmic reticulum membrane;endoplasmic reticulum to Golgi vesicle-mediated transport;integral component of membrane	K08520	SEC22A_C	http://www.genome.jp/dbget-bin/www_bget?ko:K08520	-	-	KOG0862(U)(Synaptobrevin/VAMP-like protein SEC22)	Vesicle-trafficking	Vesicle-trafficking protein SEC22c OS=Homo sapiens OX=9606 GN=SEC22C PE=1 SV=1
ENSECAG00000000606	MED18	385.129	644.865	0.743655	0.0222355	0.113287	mediator of RNA polymerase II transcription subunit 18 isoform X1 [Microcebus murinus]	GO:0016592;GO:0006369;GO:0070847;GO:0003712;GO:0006357	mediator complex;termination of RNA polymerase II transcription;core mediator complex;transcription coregulator activity;regulation of transcription by RNA polymerase II	K15135	MED18	http://www.genome.jp/dbget-bin/www_bget?ko:K15135	-	-	-	Mediator	Mediator of RNA polymerase II transcription subunit 18 OS=Homo sapiens OX=9606 GN=MED18 PE=1 SV=1
ENSECAG00000000607	TRIB3	28.3054	184.728	2.70626	6.52e-09	2.67e-07	tribbles homolog 3 [Equus caballus]	GO:0005634;GO:0055106;GO:0006469;GO:0010827;GO:0032092;GO:0031434;GO:0032869;GO:0051443;GO:0045717;GO:0043405;GO:0003714;GO:0045599;GO:0005524;GO:0005654;GO:0032436;GO:0031625;GO:0004672	nucleus;ubiquitin-protein transferase regulator activity;negative regulation of protein kinase activity;regulation of glucose transmembrane transport;positive regulation of protein binding;mitogen-activated protein kinase kinase binding;cellular response to insulin stimulus;positive regulation of ubiquitin-protein transferase activity;negative regulation of fatty acid biosynthetic process;regulat…	K19518	TRIB3	http://www.genome.jp/dbget-bin/www_bget?ko:K19518	-	-	KOG0588(D)(Serine/threonine protein kinase)	Tribbles	Tribbles homolog 3 OS=Bos taurus OX=9913 GN=TRIB3 PE=2 SV=1
ENSECAG00000000608	CAPRIN2	875.654	1488.77	0.765687	0.0319178	0.147747	caprin-2 isoform X3 [Equus caballus];caprin-2 isoform X1 [Equus caballus];caprin-2 isoform X8 [Equus caballus];caprin-2 isoform X5 [Equus caballus]	GO:0005737;GO:0003723;GO:0017148;GO:0030154	cytoplasm;RNA binding;negative regulation of translation;cell differentiation	K18744	CAPRIN2,EEG1	http://www.genome.jp/dbget-bin/www_bget?ko:K18744	-	-	-	Caprin-2	Caprin-2 OS=Homo sapiens OX=9606 GN=CAPRIN2 PE=1 SV=1
ENSECAG00000000609	BIRC2	2330.21	3495.11	0.584874	0.14112	0.396594	PREDICTED: baculoviral IAP repeat-containing protein 2 [Equus przewalskii]	GO:0005634;GO:0042981;GO:0046872;GO:0005737	nucleus;regulation of apoptotic process;metal ion binding;cytoplasm	K16060	BIRC2_3	http://www.genome.jp/dbget-bin/www_bget?ko:K16060	Apoptosis;Apoptosis - multiple species;Necroptosis;Focal adhesion;NF-kappa B signaling pathway;TNF signaling pathway;Ubiquitin mediated proteolysis;NOD-like receptor signaling pathway;Toll and Imd signaling pathway	ko04210,ko04215,ko04217,ko04510,ko04064,ko04668,ko04120,ko04621,ko04624	-	Baculoviral	Baculoviral IAP repeat-containing protein 2 OS=Homo sapiens OX=9606 GN=BIRC2 PE=1 SV=2
ENSECAG00000000614	SNX27	1055.86	1075.22	0.0262134	0.930625	0.970217	sorting nexin-27 isoform X5 [Homo sapiens];sorting nexin-27 isoform X1 [Balaenoptera acutorostrata scammoni];PREDICTED: sorting nexin-27 isoform X1 [Ceratotherium simum simum]	GO:0030904;GO:0007165;GO:0071203;GO:0008333;GO:0005829;GO:0005654;GO:0005769;GO:0016020;GO:0016197;GO:0032456;GO:0006886;GO:0005768;GO:0001772;GO:0032266	retromer complex;signal transduction;WASH complex;endosome to lysosome transport;cytosol;nucleoplasm;early endosome;membrane;endosomal transport;endocytic recycling;intracellular protein transport;endosome;immunological synapse;phosphatidylinositol-3-phosphate binding	K17936	SNX27	http://www.genome.jp/dbget-bin/www_bget?ko:K17936	-	-	KOG3784(RTU)(Sorting nexin protein SNX27)	Sorting;Sorting	Sorting nexin-27 OS=Bos taurus OX=9913 GN=SNX27 PE=2 SV=1;Sorting nexin-27 OS=Homo sapiens OX=9606 GN=SNX27 PE=1 SV=2
ENSECAG00000000616	BARX2	2624.34	715.132	-1.87567	6.81e-06	0.000138908	homeobox protein BarH-like 2 [Equus caballus]	GO:0000977;GO:0001228;GO:0005667;GO:0000122;GO:0006357;GO:0014902;GO:0005634;GO:0003682;GO:0001502;GO:0005654;GO:0005829;GO:0005794;GO:0000981;GO:0015629	RNA polymerase II transcription regulatory region sequence-specific DNA binding;DNA-binding transcription activator activity, RNA polymerase II-specific;transcription regulator complex;negative regulation of transcription by RNA polymerase II;regulation of transcription by RNA polymerase II;myotube differentiation;nucleus;chromatin binding;cartilage condensation;nucleoplasm;cytosol;Golgi apparatu…	K09361	BARX	http://www.genome.jp/dbget-bin/www_bget?ko:K09361	-	-	KOG0491(R)(Transcription factor BSH, contains HOX domain)	Homeobox	Homeobox protein BarH-like 2 OS=Homo sapiens OX=9606 GN=BARX2 PE=1 SV=3
ENSECAG00000000621	HSF1	1834.38	1484.86	-0.304963	0.473797	0.741246	heat shock factor protein 1 isoform X10 [Halichoerus grypus]	-	-	K09414	HSF1	http://www.genome.jp/dbget-bin/www_bget?ko:K09414	Longevity regulating pathway - worm	ko04212	KOG0627(K)(Heat shock transcription factor)	Heat	Heat shock factor protein 1 OS=Homo sapiens OX=9606 GN=HSF1 PE=1 SV=1
ENSECAG00000000622	CDK18	410.505	929.877	1.17964	0.0211434	0.109095	cyclin-dependent kinase 18 isoform X1 [Equus caballus]	GO:0005524;GO:0004674	ATP binding;protein serine/threonine kinase activity	K15596	CDK18,PCTK3	http://www.genome.jp/dbget-bin/www_bget?ko:K15596	-	-	KOG0594(R)(Protein kinase PCTAIRE and related kinases)	Cyclin-dependent	Cyclin-dependent kinase 18 OS=Pongo abelii OX=9601 GN=CDK18 PE=2 SV=3
ENSECAG00000000623	TCF3	1277.27	778.848	-0.713645	0.331368	0.640525	transcription factor E2-alpha isoform X1 [Equus caballus];transcription factor E2-alpha isoform X3 [Equus caballus]	-	-	K09063	TCF3,E2A	http://www.genome.jp/dbget-bin/www_bget?ko:K09063	Signaling pathways regulating pluripotency of stem cells	ko04550	-	Transcription	Transcription factor E2-alpha OS=Homo sapiens OX=9606 GN=TCF3 PE=1 SV=1
ENSECAG00000000624	PTPN2	2010.67	3344.29	0.734026	0.102971	0.324653	PREDICTED: tyrosine-protein phosphatase non-receptor type 2 [Equus przewalskii];tyrosine-protein phosphatase non-receptor type 2 isoform X1 [Equus caballus]	GO:0030183;GO:0005178;GO:0097677;GO:2000587;GO:1902237;GO:0050922;GO:0030217;GO:0045650;GO:0030218;GO:0060339;GO:0019905;GO:0008286;GO:0070373;GO:0042059;GO:0070104;GO:1903899;GO:0005886;GO:1902227;GO:0046627;GO:0000122;GO:0005793;GO:1902215;GO:0004725;GO:0060336;GO:0008285;GO:0042593;GO:1902202;GO:0010888;GO:0050860;GO:0005654;GO:0045722;GO:0042532;GO:0050728;GO:0005829;GO:0061099;GO:1902206;GO:…	B cell differentiation;integrin binding;STAT family protein binding;negative regulation of platelet-derived growth factor receptor-beta signaling pathway;positive regulation of endoplasmic reticulum stress-induced intrinsic apoptotic signaling pathway;negative regulation of chemotaxis;T cell differentiation;negative regulation of macrophage differentiation;erythrocyte differentiation;negative reg…	K18026	PTPN2,PTPT	http://www.genome.jp/dbget-bin/www_bget?ko:K18026	Jak-STAT signaling pathway	ko04630	KOG0791(T)(Protein tyrosine phosphatase, contains fn3 domain)	Tyrosine-protein	Tyrosine-protein phosphatase non-receptor type 2 OS=Homo sapiens OX=9606 GN=PTPN2 PE=1 SV=2
ENSECAG00000000625	LRCH2	207.928	207.683	-0.00170477	0.997123	0.999	leucine-rich repeat and calponin homology domain-containing protein 2 isoform X4 [Equus caballus]	-	-	-	-	-	-	-	KOG0532(Z)(Leucine-rich repeat (LRR) protein, contains calponin homology domain)	Leucine-rich	Leucine-rich repeat and calponin homology domain-containing protein 2 OS=Homo sapiens OX=9606 GN=LRCH2 PE=1 SV=2
ENSECAG00000000626	PDPK1	2085.61	2056.88	-0.0200156	0.950719	0.978973	3-phosphoinositide-dependent protein kinase 1 isoform X2 [Equus caballus];PREDICTED: 3-phosphoinositide-dependent protein kinase 1 isoform X1 [Equus przewalskii]	-	-	K06276	PDPK1	http://www.genome.jp/dbget-bin/www_bget?ko:K06276	Apoptosis;Focal adhesion;Autophagy - animal;AMPK signaling pathway;FoxO signaling pathway;MAPK signaling pathway - yeast;PI3K-Akt signaling pathway;Sphingolipid signaling pathway;mTOR signaling pathway;Insulin signaling pathway;PPAR signaling pathway;Thyroid hormone signaling pathway;Aldosterone-regulated sodium reabsorption;Fc epsilon RI signaling pathway;T cell receptor signaling pathway;Neurot…	ko04210,ko04510,ko04140,ko04152,ko04068,ko04011,ko04151,ko04071,ko04150,ko04910,ko03320,ko04919,ko04960,ko04664,ko04660,ko04722	KOG0616(T)(cAMP-dependent protein kinase catalytic subunit (PKA))	3-phosphoinositide-dependent	3-phosphoinositide-dependent protein kinase 1 OS=Homo sapiens OX=9606 GN=PDPK1 PE=1 SV=1
ENSECAG00000000627	PDZRN4	93.6284	27.8427	-1.74965	0.0702644	0.253545	PDZ domain-containing RING finger protein 4 isoform X3 [Equus caballus]	-	-	K15682	PDZRN3_4,LNX3_4	http://www.genome.jp/dbget-bin/www_bget?ko:K15682	-	-	KOG0312(S)(Uncharacterized conserved protein)	PDZ	PDZ domain-containing RING finger protein 4 OS=Homo sapiens OX=9606 GN=PDZRN4 PE=1 SV=3
ENSECAG00000000631	TPP2	4399.91	6009.01	0.449654	0.253655	0.558155	tripeptidyl-peptidase 2 isoform X2 [Equus caballus];tripeptidyl-peptidase 2 isoform X1 [Equus caballus];tripeptidyl-peptidase 2 isoform X3 [Equus caballus]	GO:0008240;GO:0004177;GO:0004252	tripeptidyl-peptidase activity;aminopeptidase activity;serine-type endopeptidase activity	K01280	TPP2	http://www.genome.jp/dbget-bin/www_bget?ko:K01280	-	-	KOG1114(O)(Tripeptidyl peptidase II)	Tripeptidyl-peptidase	Tripeptidyl-peptidase 2 OS=Bos taurus OX=9913 GN=TPP2 PE=2 SV=1
ENSECAG00000000632	ANO10	2108.92	3446.45	0.708609	0.0102278	0.063814	anoctamin-10 isoform X1 [Equus caballus];anoctamin-10 isoform X4 [Equus caballus];anoctamin-10 isoform X2 [Equus caballus]	GO:0005229;GO:0005886;GO:0006821;GO:0005227;GO:0016021;GO:0043231	intracellular calcium activated chloride channel activity;plasma membrane;chloride transport;calcium activated cation channel activity;integral component of membrane;intracellular membrane-bounded organelle	K19327	ANO10,TMEM16K	http://www.genome.jp/dbget-bin/www_bget?ko:K19327	-	-	KOG2513(D)(Protein required for meiotic chromosome segregation);KOG2514(S)(Uncharacterized conserved protein)	Anoctamin-10	Anoctamin-10 OS=Homo sapiens OX=9606 GN=ANO10 PE=1 SV=2
ENSECAG00000000633	ZWINT	45.1486	27.9256	-0.693092	0.288212	0.598179	ZW10 interactor isoform X1 [Equus caballus]	GO:0000776	kinetochore	K19943	ZWINT	http://www.genome.jp/dbget-bin/www_bget?ko:K19943	-	-	-	ZW10	ZW10 interactor OS=Bos taurus OX=9913 GN=ZWINT PE=2 SV=1
ENSECAG00000000634	SMPDL3B	461.353	158.911	-1.53765	0.00195006	0.0173747	PREDICTED: acid sphingomyelinase-like phosphodiesterase 3b isoform X1 [Ceratotherium simum simum];PREDICTED: acid sphingomyelinase-like phosphodiesterase 3b, partial [Equus przewalskii]	GO:0008270;GO:0034122;GO:0005886;GO:0005615;GO:0004767;GO:0050728;GO:0006685	zinc ion binding;negative regulation of toll-like receptor signaling pathway;plasma membrane;extracellular space;sphingomyelin phosphodiesterase activity;negative regulation of inflammatory response;sphingomyelin catabolic process	K01128	SMPDL3	http://www.genome.jp/dbget-bin/www_bget?ko:K01128	-	-	KOG3770(I)(Acid sphingomyelinase and PHM5 phosphate metabolism protein)	Acid	Acid sphingomyelinase-like phosphodiesterase 3b OS=Homo sapiens OX=9606 GN=SMPDL3B PE=1 SV=2
ENSECAG00000000637	CACNB1	7538.62	3240.96	-1.21788	0.00249159	0.0210788	voltage-dependent L-type calcium channel subunit beta-1 isoform X3 [Equus caballus];SH3 and cysteine-rich domain-containing protein 2 isoform X1 [Equus caballus];SH3 and cysteine-rich domain-containing protein 2 isoform X1 [Sus scrofa];voltage-dependent L-type calcium channel subunit beta-1 isoform X2 [Equus caballus];voltage-dependent L-type calcium channel subunit beta-1 isoform X1 [Equus cabal…	GO:0035556;GO:1903078;GO:1904646;GO:0045202;GO:0005245;GO:0034765;GO:0007528;GO:0031234;GO:1901385;GO:0005891;GO:1902514;GO:0042383;GO:0007268;GO:0008331;GO:1901387	intracellular signal transduction;positive regulation of protein localization to plasma membrane;cellular response to amyloid-beta;synapse;voltage-gated calcium channel activity;regulation of ion transmembrane transport;neuromuscular junction development;extrinsic component of cytoplasmic side of plasma membrane;regulation of voltage-gated calcium channel activity;voltage-gated calcium channel co…	K04862	CACNB1	http://www.genome.jp/dbget-bin/www_bget?ko:K04862	MAPK signaling pathway;Adrenergic signaling in cardiomyocytes;Cardiac muscle contraction;Oxytocin signaling pathway	ko04010,ko04261,ko04260,ko04921	KOG0040(Z)(Ca2+-binding actin-bundling protein (spectrin), alpha chain (EF-Hand protein superfamily));KOG3601(T)(Adaptor protein GRB2, contains SH2 and SH3 domains);KOG3812(PT)(L-type voltage-dependent Ca2+ channel, beta subunit);KOG1029(TU)(Endocytic adaptor protein intersectin)	SH3;Voltage-dependent;Voltage-dependent	SH3 and cysteine-rich domain-containing protein 2 OS=Mus musculus OX=10090 GN=Stac2 PE=1 SV=1;Voltage-dependent L-type calcium channel subunit beta-1 OS=Bos taurus OX=9913 GN=CACNB1 PE=1 SV=1;Voltage-dependent L-type calcium channel subunit beta-1 OS=Homo sapiens OX=9606 GN=CACNB1 PE=1 SV=3
ENSECAG00000000638	SEL1L3	1868.95	2205.3	0.238743	0.475016	0.741873	protein sel-1 homolog 3 isoform X2 [Equus caballus]	-	-	-	-	-	-	-	KOG1550(MOT)(Extracellular protein SEL-1 and related proteins)	Protein	Protein sel-1 homolog 3 OS=Homo sapiens OX=9606 GN=SEL1L3 PE=1 SV=2
ENSECAG00000000639	PLXNB3	1903.55	1747.69	-0.123245	0.806841	0.91271	plexin-B3 isoform X1 [Equus caballus];plexin-B3 isoform X3 [Equus caballus]	GO:1902287;GO:0030336;GO:0017154;GO:0002116;GO:0008360;GO:0016301;GO:0005887;GO:0007162;GO:0050772;GO:0043087;GO:0005524;GO:0030334	semaphorin-plexin signaling pathway involved in axon guidance;negative regulation of cell migration;semaphorin receptor activity;semaphorin receptor complex;regulation of cell shape;kinase activity;integral component of plasma membrane;negative regulation of cell adhesion;positive regulation of axonogenesis;regulation of GTPase activity;ATP binding;regulation of cell migration	K06821	PLXNB	http://www.genome.jp/dbget-bin/www_bget?ko:K06821	Axon guidance	ko04360	KOG3610(T)(Plexins (functional semaphorin receptors))	Plexin-B3	Plexin-B3 OS=Homo sapiens OX=9606 GN=PLXNB3 PE=1 SV=2
ENSECAG00000000640	PLCXD2	128.448	97.2976	-0.400709	0.295976	0.606859	PI-PLC X domain-containing protein 2 [Equus caballus]	GO:0008081;GO:0006629	phosphoric diester hydrolase activity;lipid metabolic process	-	-	-	-	-	KOG4306(T)(Glycosylphosphatidylinositol-specific phospholipase C)	PI-PLC	PI-PLC X domain-containing protein 2 OS=Mus musculus OX=10090 GN=Plcxd2 PE=2 SV=1
ENSECAG00000000641	PLAGL1	673.952	666.113	-0.0168797	0.964584	0.984482	PREDICTED: zinc finger protein PLAGL1 isoform X1 [Equus przewalskii]	GO:0000977;GO:0016604;GO:0001228;GO:0006357;GO:0005794	RNA polymerase II transcription regulatory region sequence-specific DNA binding;nuclear body;DNA-binding transcription activator activity, RNA polymerase II-specific;regulation of transcription by RNA polymerase II;Golgi apparatus	K19485	PLAGL1	http://www.genome.jp/dbget-bin/www_bget?ko:K19485	-	-	KOG1721(R)(FOG: Zn-finger)	Zinc	Zinc finger protein PLAGL1 OS=Sus scrofa OX=9823 GN=PLAGL1 PE=2 SV=1
ENSECAG00000000642	SFPQ	11726.9	10610.6	-0.144309	0.592547	0.809229	splicing factor, proline- and glutamine-rich isoform X1 [Equus caballus];splicing factor, proline- and glutamine-rich isoform X2 [Equus caballus]	GO:0045892;GO:0098963;GO:0033668;GO:0006397;GO:0000976;GO:0000724;GO:0005634;GO:0045944;GO:0090575;GO:0032839;GO:0006355;GO:0000785;GO:0000122;GO:0002218;GO:0045876;GO:0016363;GO:0005654;GO:0042382;GO:0042754;GO:0042826;GO:0003682;GO:0016607;GO:0045087;GO:1902177;GO:0042803;GO:0003677;GO:0005829;GO:0003676;GO:0070932;GO:0000398;GO:0042752;GO:0003723;GO:0048511;GO:0000380;GO:0008380	negative regulation of transcription, DNA-templated;dendritic transport of messenger ribonucleoprotein complex;negative regulation by symbiont of host apoptotic process;mRNA processing;transcription cis-regulatory region binding;double-strand break repair via homologous recombination;nucleus;positive regulation of transcription by RNA polymerase II;RNA polymerase II transcription regulator comple…	K13219	SFPQ,PSF	http://www.genome.jp/dbget-bin/www_bget?ko:K13219	-	-	KOG0115(A)(RNA-binding protein p54nrb (RRM superfamily));KOG0123(AJ)(Polyadenylate-binding protein (RRM superfamily))	Splicing	Splicing factor, proline- and glutamine-rich OS=Homo sapiens OX=9606 GN=SFPQ PE=1 SV=2
ENSECAG00000000643	ABCB7	1202.43	1366.17	0.184174	0.564961	0.79104	ATP-binding cassette sub-family B member 7, mitochondrial [Equus caballus]	GO:0005524;GO:0016021;GO:0042626	ATP binding;integral component of membrane;ATPase-coupled transmembrane transporter activity	K05662	ABCB7	http://www.genome.jp/dbget-bin/www_bget?ko:K05662	ABC transporters	ko02010	KOG0056(P)(Heavy metal exporter HMT1, ABC superfamily)	Iron-sulfur	Iron-sulfur clusters transporter ABCB7, mitochondrial OS=Homo sapiens OX=9606 GN=ABCB7 PE=1 SV=2
ENSECAG00000000644	MAP7D3	985.305	1129.78	0.197397	0.490702	0.751679	MAP7 domain-containing protein 3 isoform X3 [Equus caballus];MAP7 domain-containing protein 3 isoform X1 [Equus caballus];MAP7 domain-containing protein 3 isoform X2 [Equus caballus];MAP7 domain-containing protein 3 isoform X4 [Equus caballus]	-	-	K16807	MAP7D3	http://www.genome.jp/dbget-bin/www_bget?ko:K16807	-	-	-	MAP7	MAP7 domain-containing protein 3 OS=Homo sapiens OX=9606 GN=MAP7D3 PE=1 SV=2
ENSECAG00000000645	NR2C1	1776.38	2219.97	0.3216	0.441009	0.721977	PREDICTED: nuclear receptor subfamily 2 group C member 1 isoform X4 [Equus asinus];nuclear receptor subfamily 2 group C member 1 isoform X2 [Equus caballus]	-	-	K08543	NR2C1,TR2	http://www.genome.jp/dbget-bin/www_bget?ko:K08543	-	-	-	Nuclear;Nuclear	Nuclear receptor subfamily 2 group C member 1 OS=Macaca fascicularis OX=9541 GN=NR2C1 PE=2 SV=1;Nuclear receptor subfamily 2 group C member 1 OS=Pongo abelii OX=9601 GN=NR2C1 PE=2 SV=1
ENSECAG00000000648	LCORL	12119	16738	0.46585	0.176016	0.451831	ligand-dependent nuclear receptor corepressor-like protein isoform X4 [Equus caballus];unnamed protein product [Homo sapiens];ligand-dependent nuclear receptor corepressor-like protein isoform X2 [Equus caballus];ligand-dependent nuclear receptor corepressor-like protein isoform X1 [Equus caballus];ligand-dependent nuclear receptor corepressor-like protein isoform X5 [Equus caballus]	GO:0003677;GO:0005634	DNA binding;nucleus	-	-	-	-	-	KOG4565(K)(E93 protein involved in programmed cell death, putative transcription regulator)	Putative;Ligand-dependent	Putative uncharacterized protein ENSP00000382790 OS=Homo sapiens OX=9606 PE=5 SV=3;Ligand-dependent nuclear receptor corepressor-like protein OS=Homo sapiens OX=9606 GN=LCORL PE=1 SV=4
ENSECAG00000000649	HTR1B	44.5071	8.4738	-2.39295	0.130196	0.377217	5-hydroxytryptamine receptor 1B [Equus caballus]	GO:0030594;GO:0005887;GO:0071502;GO:0071312;GO:0098666;GO:0046849;GO:0002031;GO:0007268;GO:0007610;GO:0042310;GO:0007187;GO:0045202;GO:0014063;GO:0004993;GO:0050795;GO:0030425;GO:0099056;GO:0007205;GO:0051378;GO:0099154;GO:0005737;GO:0007198;GO:0035690;GO:1904707	neurotransmitter receptor activity;integral component of plasma membrane;cellular response to temperature stimulus;cellular response to alkaloid;G protein-coupled serotonin receptor complex;bone remodeling;G protein-coupled receptor internalization;chemical synaptic transmission;behavior;vasoconstriction;G protein-coupled receptor signaling pathway, coupled to cyclic nucleotide second messenger;s…	K04153	HTR1	http://www.genome.jp/dbget-bin/www_bget?ko:K04153	cAMP signaling pathway;Neuroactive ligand-receptor interaction;Serotonergic synapse;Taste transduction	ko04024,ko04080,ko04726,ko04742	KOG3656(R)(FOG: 7 transmembrane receptor)	5-hydroxytryptamine	5-hydroxytryptamine receptor 1B OS=Equus caballus OX=9796 GN=HTR1B PE=2 SV=1
ENSECAG00000000650	NPL	632.054	1382.34	1.12899	0.000388341	0.00460078	PREDICTED: N-acetylneuraminate lyase isoform X7 [Equus przewalskii];N-acetylneuraminate lyase isoform X2 [Equus caballus];PREDICTED: N-acetylneuraminate lyase isoform X2 [Equus przewalskii];N-acetylneuraminate lyase isoform X1 [Acinonyx jubatus]	-	-	K01639	E4.1.3.3,nanA,NPL	http://www.genome.jp/dbget-bin/www_bget?ko:K01639	Amino sugar and nucleotide sugar metabolism	ko00520	-	N-acetylneuraminate	N-acetylneuraminate lyase OS=Bos taurus OX=9913 GN=NPL PE=2 SV=1
ENSECAG00000000651	SPINK5	3.67341	3.45876	-0.0868615	0.971081	0.987458	serine protease inhibitor Kazal-type 5 isoform X1 [Equus caballus]	-	-	-	-	-	-	-	-	Serine	Serine protease inhibitor Kazal-type 5 OS=Homo sapiens OX=9606 GN=SPINK5 PE=1 SV=2
ENSECAG00000000655	BPGM	287.367	398.576	0.471963	0.255591	0.560608	bisphosphoglycerate mutase [Equus caballus]	GO:0004619;GO:0004082;GO:0006096;GO:0016787	phosphoglycerate mutase activity;bisphosphoglycerate mutase activity;glycolytic process;hydrolase activity	K01837	BPGM	http://www.genome.jp/dbget-bin/www_bget?ko:K01837	Glycine, serine and threonine metabolism;Glycolysis / Gluconeogenesis	ko00260,ko00010	KOG0235(G)(Phosphoglycerate mutase)	Bisphosphoglycerate;Bisphosphoglycerate	Bisphosphoglycerate mutase OS=Macaca fascicularis OX=9541 GN=BPGM PE=2 SV=3;Bisphosphoglycerate mutase OS=Oryctolagus cuniculus OX=9986 GN=BPGM PE=2 SV=2
ENSECAG00000000658	GPNMB	300.019	10818.8	5.17235	3.58e-27	1.23e-24	transmembrane glycoprotein NMB [Equus caballus]	GO:0016021	integral component of membrane	K20732	GPNMB	http://www.genome.jp/dbget-bin/www_bget?ko:K20732	-	-	-	Transmembrane	Transmembrane glycoprotein NMB OS=Homo sapiens OX=9606 GN=GPNMB PE=1 SV=2
ENSECAG00000000659	CHRNB4	4.31634	9.83125	1.18757	0.409166	0.702828	PREDICTED: neuronal acetylcholine receptor subunit beta-4 isoform X1 [Equus przewalskii];neuronal acetylcholine receptor subunit beta-4 isoform X1 [Equus caballus]	-	-	K04815	CHRNB4	http://www.genome.jp/dbget-bin/www_bget?ko:K04815	Neuroactive ligand-receptor interaction;Cholinergic synapse	ko04080,ko04725	KOG3645(T)(Acetylcholine receptor)	Neuronal	Neuronal acetylcholine receptor subunit beta-4 OS=Bos taurus OX=9913 GN=CHRNB4 PE=2 SV=1
ENSECAG00000000660	PROK2	3.44688	4.91843	0.512906	0.800406	0.909236	prokineticin-2 isoform X1 [Phoca vitulina]	GO:0005576	extracellular region	-	-	-	-	-	-	Prokineticin-2	Prokineticin-2 OS=Mus musculus OX=10090 GN=Prok2 PE=2 SV=1
ENSECAG00000000662	HMGCLL1	56.1556	32.0275	-0.810119	0.269877	0.577147	3-hydroxymethyl-3-methylglutaryl-CoA lyase, cytoplasmic [Equus caballus]	GO:0046951;GO:0005783;GO:0048471;GO:0005829;GO:0016020;GO:0004419;GO:0006552;GO:0006629	ketone body biosynthetic process;endoplasmic reticulum;perinuclear region of cytoplasm;cytosol;membrane;hydroxymethylglutaryl-CoA lyase activity;leucine catabolic process;lipid metabolic process	K01640	E4.1.3.4,HMGCL,hmgL	http://www.genome.jp/dbget-bin/www_bget?ko:K01640	Peroxisome;Valine, leucine and isoleucine degradation;Butanoate metabolism;Synthesis and degradation of ketone bodies;Geraniol degradation	ko04146,ko00280,ko00650,ko00072,ko00281	-	3-hydroxy-3-methylglutaryl-CoA;3-hydroxy-3-methylglutaryl-CoA	3-hydroxy-3-methylglutaryl-CoA lyase, cytoplasmic OS=Rattus norvegicus OX=10116 GN=Hmgcll1 PE=1 SV=1;3-hydroxy-3-methylglutaryl-CoA lyase, cytoplasmic OS=Homo sapiens OX=9606 GN=HMGCLL1 PE=1 SV=3
ENSECAG00000000665	TBC1D17	1989.38	1064.91	-0.901581	0.1663	0.437004	TBC1 domain family member 17 [Equus caballus]	-	-	K19945	TBC1D17	http://www.genome.jp/dbget-bin/www_bget?ko:K19945	Mitophagy - animal	ko04137	KOG2197(T)(Ypt/Rab-specific GTPase-activating protein GYP7 and related proteins)	TBC1	TBC1 domain family member 17 OS=Homo sapiens OX=9606 GN=TBC1D17 PE=1 SV=2
ENSECAG00000000666	CEP126	176.938	72.5027	-1.28713	0.016938	0.092946	centrosomal protein of 126 kDa isoform X1 [Equus caballus]	GO:0005813;GO:0030496;GO:0097546;GO:0031122;GO:0007052;GO:0060271;GO:1905515	centrosome;midbody;ciliary base;cytoplasmic microtubule organization;mitotic spindle organization;cilium assembly;non-motile cilium assembly	-	-	-	-	-	-	Centrosomal	Centrosomal protein of 126 kDa OS=Homo sapiens OX=9606 GN=CEP126 PE=1 SV=3
ENSECAG00000000668	COL4A5	388.63	208.151	-0.900763	0.0362213	0.161929	collagen alpha-5(IV) chain-like isoform X1 [Pteropus vampyrus]	GO:0005581;GO:0005604;GO:0005201;GO:0016020	collagen trimer;basement membrane;extracellular matrix structural constituent;membrane	K06237	COL4A	http://www.genome.jp/dbget-bin/www_bget?ko:K06237	Focal adhesion;PI3K-Akt signaling pathway;ECM-receptor interaction;Protein digestion and absorption	ko04510,ko04151,ko04512,ko04974	KOG3544(W)(Collagens (type IV and type XIII), and related proteins)	Collagen	Collagen alpha-5(IV) chain OS=Canis lupus familiaris OX=9615 GN=COL4A5 PE=2 SV=2
ENSECAG00000000671	LRRC27	782.913	395.961	-0.983494	0.0109484	0.0672037	leucine-rich repeat-containing protein 27 isoform X3 [Equus caballus];leucine-rich repeat-containing protein 27 isoform X1 [Equus caballus]	-	-	-	-	-	-	-	-	Leucine-rich	Leucine-rich repeat-containing protein 27 OS=Homo sapiens OX=9606 GN=LRRC27 PE=1 SV=2
ENSECAG00000000675	RMND5B	866.954	1033.07	0.252915	0.513564	0.765137	E3 ubiquitin-protein transferase RMND5B isoform X1 [Camelus dromedarius];PREDICTED: protein RMD5 homolog B isoform X2 [Equus przewalskii];E3 ubiquitin-protein transferase RMND5B isoform X1 [Orcinus orca];E3 ubiquitin-protein transferase RMND5B isoform X2 [Microtus ochrogaster]	GO:0061630;GO:0043161;GO:0005634;GO:0005829;GO:0034657;GO:0005737;GO:0046872	ubiquitin protein ligase activity;proteasome-mediated ubiquitin-dependent protein catabolic process;nucleus;cytosol;GID complex;cytoplasm;metal ion binding	K23333	RMND5	http://www.genome.jp/dbget-bin/www_bget?ko:K23333	-	-	KOG2817(O)(Predicted E3 ubiquitin ligase)	E3	E3 ubiquitin-protein transferase RMND5B OS=Mus musculus OX=10090 GN=Rmnd5b PE=2 SV=1
ENSECAG00000000678	NFYC	2791.15	2287.85	-0.28687	0.349802	0.657687	nuclear transcription factor Y subunit gamma isoform X2 [Trachypithecus francoisi];PREDICTED: nuclear transcription factor Y subunit gamma isoform X1 [Bison bison bison];nuclear transcription factor Y subunit gamma isoform X4 [Sus scrofa];PREDICTED: nuclear transcription factor Y subunit gamma isoform X2 [Equus przewalskii]	GO:0046982;GO:0003677	protein heterodimerization activity;DNA binding	K08066	NFYC	http://www.genome.jp/dbget-bin/www_bget?ko:K08066	Antigen processing and presentation	ko04612	KOG1657(K)(CCAAT-binding factor, subunit C (HAP5))	Nuclear;Nuclear	Nuclear transcription factor Y subunit gamma OS=Homo sapiens OX=9606 GN=NFYC PE=1 SV=3;Nuclear transcription factor Y subunit gamma OS=Mus musculus OX=10090 GN=Nfyc PE=1 SV=2
ENSECAG00000000682	NDUFB5	360.782	382.736	0.0852217	0.802103	0.910155	NADH dehydrogenase [ubiquinone] 1 beta subcomplex subunit 5, mitochondrial [Equus caballus]	GO:0005747;GO:0016021;GO:0005743	mitochondrial respiratory chain complex I;integral component of membrane;mitochondrial inner membrane	K03961	NDUFB5	http://www.genome.jp/dbget-bin/www_bget?ko:K03961	Oxidative phosphorylation;Retrograde endocannabinoid signaling	ko00190,ko04723	-	NADH	NADH dehydrogenase [ubiquinone] 1 beta subcomplex subunit 5, mitochondrial OS=Bos taurus OX=9913 GN=NDUFB5 PE=1 SV=1
ENSECAG00000000684	KDM8	969.038	687.427	-0.495345	0.236192	0.535413	jmjC domain-containing protein 5 isoform X1 [Equus caballus]	-	-	K10277	KDM8,JMJD5	http://www.genome.jp/dbget-bin/www_bget?ko:K10277	-	-	KOG2132(BT)(Uncharacterized conserved protein, contains JmjC domain)	Bifunctional	Bifunctional peptidase and arginyl-hydroxylase JMJD5 OS=Bos taurus OX=9913 GN=KDM8 PE=2 SV=1
ENSECAG00000000685	B2M	45209.2	87917.6	0.959537	0.00123249	0.0119349	beta-2-microglobulin precursor [Equus caballus]	GO:0005576;GO:0042612;GO:0002474;GO:0006955	extracellular region;MHC class I protein complex;antigen processing and presentation of peptide antigen via MHC class I;immune response	K08055	B2M	http://www.genome.jp/dbget-bin/www_bget?ko:K08055	Antigen processing and presentation	ko04612	-	Beta-2-microglobulin	Beta-2-microglobulin OS=Equus caballus OX=9796 GN=B2M PE=1 SV=1
ENSECAG00000000686	LAPTM5	4777.31	3457.64	-0.466413	0.0849304	0.286613	lysosomal-associated transmembrane protein 5 [Equus caballus]	GO:0005887;GO:0030133;GO:0006919;GO:0097214;GO:0005764;GO:0005765;GO:0031625;GO:0012502;GO:0002357;GO:1904093;GO:0048471;GO:0016021;GO:0140036;GO:0032991	integral component of plasma membrane;transport vesicle;activation of cysteine-type endopeptidase activity involved in apoptotic process;positive regulation of lysosomal membrane permeability;lysosome;lysosomal membrane;ubiquitin protein ligase binding;induction of programmed cell death;defense response to tumor cell;negative regulation of autophagic cell death;perinuclear region of cytoplasm;int…	K12387	LAPTM	http://www.genome.jp/dbget-bin/www_bget?ko:K12387	Lysosome	ko04142	-	Lysosomal-associated	Lysosomal-associated transmembrane protein 5 OS=Pongo abelii OX=9601 GN=LAPTM5 PE=2 SV=1
ENSECAG00000000689	PPP4R2	2012.96	4096.35	1.02502	0.02596	0.126909	serine/threonine-protein phosphatase 4 regulatory subunit 2 isoform X1 [Equus caballus]	GO:0030289;GO:0019888	protein phosphatase 4 complex;protein phosphatase regulator activity	K15425	PPP4R2	http://www.genome.jp/dbget-bin/www_bget?ko:K15425	-	-	KOG3175(R)(Protein phosphatase 4 regulatory subunit 2 related protein)	Serine/threonine-protein	Serine/threonine-protein phosphatase 4 regulatory subunit 2 OS=Pongo abelii OX=9601 GN=PPP4R2 PE=2 SV=1
ENSECAG00000000690	MLH1	433.398	658.937	0.604448	0.092261	0.301854	DNA mismatch repair protein Mlh1 isoform X1 [Equus caballus]	GO:0006298;GO:0003697;GO:0032407;GO:0032300;GO:0019899;GO:0016446;GO:0016887;GO:0005654;GO:0032389;GO:0003682;GO:0005524;GO:0030983	mismatch repair;single-stranded DNA binding;MutSalpha complex binding;mismatch repair complex;enzyme binding;somatic hypermutation of immunoglobulin genes;ATP hydrolysis activity;nucleoplasm;MutLalpha complex;chromatin binding;ATP binding;mismatched DNA binding	K08734	MLH1	http://www.genome.jp/dbget-bin/www_bget?ko:K08734	Fanconi anemia pathway;Mismatch repair	ko03460,ko03430	KOG1978(L)(DNA mismatch repair protein - MLH2/PMS1/Pms2 family)	DNA	DNA mismatch repair protein Mlh1 OS=Homo sapiens OX=9606 GN=MLH1 PE=1 SV=1
ENSECAG00000000691	WDR33	3517.01	4310.3	0.293436	0.393264	0.691748	pre-mRNA 3&apos;PREDICTED: pre-mRNA 3&apos; end processing protein WDR33 isoform X4 [Equus przewalskii]; end processing protein WDR33 isoform X1 [Equus przewalskii]; end processing protein WDR33 isoform X1 [Equus caballus]	GO:0001650;GO:0005654;GO:0005847;GO:0006378	fibrillar center;nucleoplasm;mRNA cleavage and polyadenylation specificity factor complex;mRNA polyadenylation	K15542	PFS2	http://www.genome.jp/dbget-bin/www_bget?ko:K15542	mRNA surveillance pathway	ko03015	KOG0643(JT)(Translation initiation factor 3, subunit i (eIF-3i)/TGF-beta receptor-interacting protein (TRIP-1));KOG0284(A)(Polyadenylation factor I complex, subunit PFS2)	pre-mRNA	pre-mRNA 3&apos; end processing protein WDR33 OS=Homo sapiens OX=9606 GN=WDR33 PE=1 SV=2
ENSECAG00000000693	VXN	8.64906	5.97397	-0.533854	0.686676	0.854503	uncharacterized protein C8orf46 homolog isoform X1 [Equus caballus]	-	-	-	-	-	-	-	-	Vexin	Vexin OS=Bos taurus OX=9913 GN=VXN PE=2 SV=1
ENSECAG00000000697	BLVRB	559.177	3370.7	2.59167	4.17e-05	0.000687313	biliverdin reductase B [Rhinolophus ferrumequinum];BLVRB isoform 4 [Pongo abelii];flavin reductase (NADPH) [Equus caballus]	-	-	K05901	BLVRB	http://www.genome.jp/dbget-bin/www_bget?ko:K05901	Porphyrin and chlorophyll metabolism;Riboflavin metabolism	ko00860,ko00740	-	Flavin;Flavin	Flavin reductase (NADPH) OS=Homo sapiens OX=9606 GN=BLVRB PE=1 SV=3;Flavin reductase (NADPH) OS=Mus musculus OX=10090 GN=Blvrb PE=1 SV=3
ENSECAG00000000698	FXYD6	77.3502	30.7468	-1.33097	0.0276245	0.132961	FXYD domain-containing ion transport regulator 6 [Tupaia chinensis]	GO:0099055;GO:0043269;GO:0016021;GO:0099106;GO:0099056;GO:0006811;GO:0098978	integral component of postsynaptic membrane;regulation of ion transport;integral component of membrane;ion channel regulator activity;integral component of presynaptic membrane;ion transport;glutamatergic synapse	K13363	FXYD6	http://www.genome.jp/dbget-bin/www_bget?ko:K13363	-	-	-	FXYD	FXYD domain-containing ion transport regulator 6 OS=Mus musculus OX=10090 GN=Fxyd6 PE=1 SV=2
ENSECAG00000000700	EPRS	12315.5	21159.4	0.780829	0.106354	0.332609	bifunctional glutamate/proline--tRNA ligase isoform X1 [Equus caballus];bifunctional glutamate/proline--tRNA ligase isoform X2 [Equus caballus]	GO:0008270;GO:1990904;GO:0004827;GO:0006424;GO:0097452;GO:0005737;GO:0051020;GO:0071346;GO:0140212;GO:0017101;GO:0006433;GO:0005829;GO:0005524;GO:0004818;GO:0017148;GO:0042803;GO:0035613	zinc ion binding;ribonucleoprotein complex;proline-tRNA ligase activity;glutamyl-tRNA aminoacylation;GAIT complex;cytoplasm;GTPase binding;cellular response to interferon-gamma;regulation of long-chain fatty acid import into cell;aminoacyl-tRNA synthetase multienzyme complex;prolyl-tRNA aminoacylation;cytosol;ATP binding;glutamate-tRNA ligase activity;negative regulation of translation;protein ho…	K14163	EPRS	http://www.genome.jp/dbget-bin/www_bget?ko:K14163	Aminoacyl-tRNA biosynthesis;Porphyrin and chlorophyll metabolism	ko00970,ko00860	KOG1148(J)(Glutaminyl-tRNA synthetase)	Bifunctional	Bifunctional glutamate/proline--tRNA ligase OS=Homo sapiens OX=9606 GN=EPRS1 PE=1 SV=5
ENSECAG00000000701	FN1	14067.3	24257.8	0.786107	0.0644944	0.239477	PREDICTED: fibronectin isoform X5 [Equus przewalskii];PREDICTED: fibronectin isoform X2 [Equus przewalskii];PREDICTED: fibronectin isoform X8 [Equus przewalskii];PREDICTED: fibronectin isoform X3 [Equus przewalskii];fibronectin isoform X1 [Equus caballus]	GO:0033622;GO:0043394;GO:0070527;GO:1901166;GO:0007399;GO:0007160;GO:0018149;GO:0002020;GO:0005178;GO:0045773;GO:0051702;GO:0010628;GO:0070062;GO:0005793;GO:0097718;GO:0008360;GO:0005102;GO:0006953;GO:0034446;GO:0072378;GO:1904237;GO:0005604;GO:0008201;GO:0007507;GO:0071635;GO:0007229;GO:0005615;GO:0005576;GO:0051087;GO:0007155;GO:0048146;GO:0035987;GO:0001932;GO:0007161;GO:0014068;GO:0070372;GO:…	integrin activation;proteoglycan binding;platelet aggregation;neural crest cell migration involved in autonomic nervous system development;nervous system development;cell-matrix adhesion;peptide cross-linking;protease binding;integrin binding;positive regulation of axon extension;biological process involved in interaction with symbiont;positive regulation of gene expression;extracellular exosome;…	K05717	FN1	http://www.genome.jp/dbget-bin/www_bget?ko:K05717	Regulation of actin cytoskeleton;Focal adhesion;PI3K-Akt signaling pathway;ECM-receptor interaction	ko04810,ko04510,ko04151,ko04512	-	Fibronectin	Fibronectin OS=Equus caballus OX=9796 GN=FN1 PE=2 SV=3
ENSECAG00000000702	FATE1	0.527857	0.157057	-1.74886	0.663759	0.84199	fetal and adult testis-expressed transcript protein [Equus caballus]	GO:0042981;GO:0042802;GO:0005509;GO:0043066;GO:0016021;GO:0005783;GO:0005576;GO:0031625;GO:0005741;GO:0051562;GO:0044233	regulation of apoptotic process;identical protein binding;calcium ion binding;negative regulation of apoptotic process;integral component of membrane;endoplasmic reticulum;extracellular region;ubiquitin protein ligase binding;mitochondrial outer membrane;negative regulation of mitochondrial calcium ion concentration;mitochondria-associated endoplasmic reticulum membrane	-	-	-	-	-	-	Fetal	Fetal and adult testis-expressed transcript protein OS=Homo sapiens OX=9606 GN=FATE1 PE=1 SV=1
ENSECAG00000000703	OXSM	349.104	401.014	0.199993	0.568512	0.793972	3-oxoacyl-[acyl-carrier-protein] synthase, mitochondrial [Equus caballus]	GO:0004315;GO:0051792;GO:0005739;GO:0051790;GO:0005829;GO:0006637;GO:0006633	3-oxoacyl-[acyl-carrier-protein] synthase activity;medium-chain fatty acid biosynthetic process;mitochondrion;short-chain fatty acid biosynthetic process;cytosol;acyl-CoA metabolic process;fatty acid biosynthetic process	K09458	fabF,OXSM,CEM1	http://www.genome.jp/dbget-bin/www_bget?ko:K09458	Fatty acid biosynthesis;Biotin metabolism;Fatty acid metabolism	ko00061,ko00780,ko01212	KOG1394(IQ)(3-oxoacyl-(acyl-carrier-protein) synthase (I and II))	3-oxoacyl-[acyl-carrier-protein]	3-oxoacyl-[acyl-carrier-protein] synthase, mitochondrial OS=Homo sapiens OX=9606 GN=OXSM PE=1 SV=1
ENSECAG00000000706	MEGF11	30.5133	21.2621	-0.521158	0.741183	0.880032	PREDICTED: multiple epidermal growth factor-like domains protein 11 isoform X7 [Equus asinus];multiple epidermal growth factor-like domains protein 11 isoform X2 [Equus caballus]	GO:0016021	integral component of membrane	-	-	-	-	-	KOG1218(T)(Proteins containing Ca2+-binding EGF-like domains)	Multiple;Multiple	Multiple epidermal growth factor-like domains protein 11 OS=Mus musculus OX=10090 GN=Megf11 PE=1 SV=3;Multiple epidermal growth factor-like domains protein 11 OS=Homo sapiens OX=9606 GN=MEGF11 PE=1 SV=3
ENSECAG00000000708	SARNP	1032.6	1353.91	0.390857	0.251007	0.554221	SAP domain-containing ribonucleoprotein isoform X1 [Bos taurus];SAP domain-containing ribonucleoprotein-like protein, partial [Equus caballus]	-	-	K18732	SARNP,CIP29,THO1	http://www.genome.jp/dbget-bin/www_bget?ko:K18732	-	-	-	SAP;SAP	SAP domain-containing ribonucleoprotein OS=Mus musculus OX=10090 GN=Sarnp PE=1 SV=3;SAP domain-containing ribonucleoprotein OS=Homo sapiens OX=9606 GN=SARNP PE=1 SV=3
ENSECAG00000000710	TMEM151B	79.0197	107.8	0.448069	0.626383	0.824969	transmembrane protein 151B isoform X2 [Equus caballus]	GO:0016021	integral component of membrane	-	-	-	-	-	-	Transmembrane	Transmembrane protein 151B OS=Homo sapiens OX=9606 GN=TMEM151B PE=2 SV=2
ENSECAG00000000711	COIL	974.891	1231.82	0.337479	0.248135	0.550248	coilin isoform X1 [Equus caballus]	GO:0005634;GO:0030619;GO:0030620;GO:0008022;GO:0042802;GO:0001650;GO:0000387;GO:0015030	nucleus;U1 snRNA binding;U2 snRNA binding;protein C-terminus binding;identical protein binding;fibrillar center;spliceosomal snRNP assembly;Cajal body	K13150	COIL,CLN80	http://www.genome.jp/dbget-bin/www_bget?ko:K13150	-	-	-	Coilin	Coilin OS=Homo sapiens OX=9606 GN=COIL PE=1 SV=1
ENSECAG00000000712	SLIRP	122.468	128.481	0.0691539	0.857724	0.937696	SRA stem-loop-interacting RNA-binding protein, mitochondrial [Equus caballus]	GO:0070584;GO:0000961;GO:0005739;GO:0003723	mitochondrion morphogenesis;negative regulation of mitochondrial RNA catabolic process;mitochondrion;RNA binding	-	-	-	-	-	KOG4205(A)(RNA-binding protein musashi/mRNA cleavage and polyadenylation factor I complex, subunit HRP1)	SRA	SRA stem-loop-interacting RNA-binding protein, mitochondrial OS=Bos taurus OX=9913 GN=SLIRP PE=3 SV=1
ENSECAG00000000713	MDM1	2275.8	1072.93	-1.08482	0.00170068	0.0155502	nuclear protein MDM1 isoform X2 [Equus caballus];nuclear protein MDM1 isoform X1 [Equus caballus]	GO:0005634;GO:0046600;GO:0008017;GO:0005737;GO:0005814	nucleus;negative regulation of centriole replication;microtubule binding;cytoplasm;centriole	K17886	MDM1	http://www.genome.jp/dbget-bin/www_bget?ko:K17886	-	-	-	Nuclear;Nuclear	Nuclear protein MDM1 OS=Homo sapiens OX=9606 GN=MDM1 PE=1 SV=2;Nuclear protein MDM1 OS=Pongo abelii OX=9601 GN=MDM1 PE=2 SV=2
ENSECAG00000000714	CALHM4	0.983151	1.253	0.349907	0.928224	0.968858	calcium homeostasis modulator protein 4 [Equus caballus]	GO:0005887;GO:0005261	integral component of plasma membrane;cation channel activity	-	-	-	-	-	-	Calcium	Calcium homeostasis modulator protein 4 OS=Homo sapiens OX=9606 GN=CALHM4 PE=1 SV=1
ENSECAG00000000715	LPXN	320.722	315.54	-0.023501	0.946175	0.976238	PREDICTED: leupaxin isoform X2 [Equus przewalskii]	GO:0005886;GO:0003712;GO:0005856;GO:0007162;GO:0033628;GO:0050859;GO:0042995;GO:0002102;GO:0046872;GO:0048471;GO:0007155;GO:0005925;GO:0016607;GO:0005829	plasma membrane;transcription coregulator activity;cytoskeleton;negative regulation of cell adhesion;regulation of cell adhesion mediated by integrin;negative regulation of B cell receptor signaling pathway;cell projection;podosome;metal ion binding;perinuclear region of cytoplasm;cell adhesion;focal adhesion;nuclear speck;cytosol	-	-	-	-	-	KOG2272(TZ)(Focal adhesion protein PINCH-1, contains LIM domains)	Leupaxin	Leupaxin OS=Homo sapiens OX=9606 GN=LPXN PE=1 SV=1
ENSECAG00000000716	RAB11B	2090.48	2781.68	0.412124	0.158695	0.425219	ras-related protein Rab-11B [Cavia porcellus]	GO:0003924;GO:0031489;GO:2001135;GO:0150093;GO:0055038;GO:0019003;GO:0045054;GO:0032456;GO:0044070;GO:0045055;GO:0005525;GO:0090150;GO:0001881;GO:0033572;GO:0045335;GO:2000008;GO:0071468;GO:0035773;GO:0032402	GTPase activity;myosin V binding;regulation of endocytic recycling;amyloid-beta clearance by transcytosis;recycling endosome membrane;GDP binding;constitutive secretory pathway;endocytic recycling;regulation of anion transport;regulated exocytosis;GTP binding;establishment of protein localization to membrane;receptor recycling;transferrin transport;phagocytic vesicle;regulation of protein localiz…	K07905	RAB11B	http://www.genome.jp/dbget-bin/www_bget?ko:K07905	Endocytosis;AMPK signaling pathway;Vasopressin-regulated water reabsorption	ko04144,ko04152,ko04962	KOG0087(U)(GTPase Rab11/YPT3, small G protein superfamily)	Ras-related	Ras-related protein Rab-11B OS=Bos taurus OX=9913 GN=RAB11B PE=2 SV=3
ENSECAG00000000718	TAF15	2607.01	2675.07	0.0371785	0.922519	0.965762	TATA-binding protein-associated factor 2N isoform X2 [Equus caballus]	GO:0003723;GO:0005737;GO:0046872;GO:0003730;GO:0008380;GO:0005654;GO:0003712;GO:0005634;GO:0006355;GO:0048255	RNA binding;cytoplasm;metal ion binding;mRNA 3'-UTR binding;RNA splicing;nucleoplasm;transcription coregulator activity;nucleus;regulation of transcription, DNA-templated;mRNA stabilization	K14651	TAF15,NPL3	http://www.genome.jp/dbget-bin/www_bget?ko:K14651	Basal transcription factors	ko03022	KOG1995(R)(Conserved Zn-finger protein)	TATA-binding	TATA-binding protein-associated factor 2N OS=Homo sapiens OX=9606 GN=TAF15 PE=1 SV=1
ENSECAG00000000719	CA6	5.83546	1.83795	-1.66675	0.472985	0.740447	carbonic anhydrase 6 precursor [Equus caballus]	GO:0016836;GO:0005615;GO:0001580;GO:0004089;GO:0006730;GO:0008270	hydro-lyase activity;extracellular space;detection of chemical stimulus involved in sensory perception of bitter taste;carbonate dehydratase activity;one-carbon metabolic process;zinc ion binding	K01672	CA	http://www.genome.jp/dbget-bin/www_bget?ko:K01672	Nitrogen metabolism	ko00910	KOG0382(R)(Carbonic anhydrase)	Carbonic	Carbonic anhydrase 6 OS=Bos taurus OX=9913 GN=CA6 PE=1 SV=2
ENSECAG00000000721	MYCBPAP	168.159	100.203	-0.746904	0.0786441	0.27325	PREDICTED: MYCBP-associated protein isoform X1 [Equus asinus];MYCBP-associated protein isoform X1 [Equus caballus]	-	-	-	-	-	-	-	-	MYCBP-associated	MYCBP-associated protein OS=Homo sapiens OX=9606 GN=MYCBPAP PE=1 SV=2
ENSECAG00000000722	BTBD3	1848.38	1065.09	-0.795291	0.0169129	0.0928251	BTB/POZ domain-containing protein 3 isoform X1 [Papio anubis]	GO:0042802;GO:0021987;GO:0016021;GO:0048813;GO:0005829;GO:0005634	identical protein binding;cerebral cortex development;integral component of membrane;dendrite morphogenesis;cytosol;nucleus	K10478	BTBD3_6	http://www.genome.jp/dbget-bin/www_bget?ko:K10478	-	-	KOG2075(S)(Topoisomerase TOP1-interacting protein BTBD1)	BTB/POZ	BTB/POZ domain-containing protein 3 OS=Callithrix jacchus OX=9483 GN=BTBD3 PE=2 SV=1
ENSECAG00000000723	MMAB	524.555	307.072	-0.772514	0.0122844	0.0731827	cob(I)yrinic acid a,c-diamide adenosyltransferase, mitochondrial isoform X2 [Equus caballus];cob(I)yrinic acid a,c-diamide adenosyltransferase, mitochondrial isoform X1 [Felis catus]	GO:0005524;GO:0008817	ATP binding;cob(I)yrinic acid a,c-diamide adenosyltransferase activity	K00798	MMAB,pduO	http://www.genome.jp/dbget-bin/www_bget?ko:K00798	Porphyrin and chlorophyll metabolism	ko00860	-	Corrinoid	Corrinoid adenosyltransferase OS=Bos taurus OX=9913 GN=MMAB PE=2 SV=1
ENSECAG00000000725	ZMYND11	8917.51	10572.6	0.245624	0.501346	0.760558	zinc finger MYND domain-containing protein 11 isoform X8 [Artibeus jamaicensis];PREDICTED: zinc finger MYND domain-containing protein 11 isoform X2 [Equus przewalskii];zinc finger MYND domain-containing protein 11 [Equus caballus];PREDICTED: zinc finger MYND domain-containing protein 11 isoform X4 [Equus przewalskii]	GO:0046872	metal ion binding	K23218	ZMYND11,BS69	http://www.genome.jp/dbget-bin/www_bget?ko:K23218	-	-	KOG3612(R)(PHD Zn-finger protein);KOG0383(R)(Predicted helicase)	Zinc	Zinc finger MYND domain-containing protein 11 OS=Homo sapiens OX=9606 GN=ZMYND11 PE=1 SV=2
ENSECAG00000000726	HOXC9	140.907	59.9855	-1.23206	0.0582404	0.22412	homeobox protein Hox-C9 [Rattus norvegicus]	GO:0005654;GO:0007275;GO:0016235;GO:0003700;GO:0009954;GO:0000981;GO:0048704;GO:0048706;GO:0009952;GO:0005634;GO:0006357;GO:1990837;GO:0000977;GO:0000978;GO:0006351	nucleoplasm;multicellular organism development;aggresome;DNA-binding transcription factor activity;proximal/distal pattern formation;DNA-binding transcription factor activity, RNA polymerase II-specific;embryonic skeletal system morphogenesis;embryonic skeletal system development;anterior/posterior pattern specification;nucleus;regulation of transcription by RNA polymerase II;sequence-specific do…	K09294	HOX_9	http://www.genome.jp/dbget-bin/www_bget?ko:K09294	-	-	KOG0487(K)(Transcription factor Abd-B, contains HOX domain)	Homeobox	Homeobox protein Hox-C9 OS=Mus musculus OX=10090 GN=Hoxc9 PE=2 SV=2
ENSECAG00000000727	HTRA3	1209.45	497.547	-1.28145	0.0366473	0.163276	PREDICTED: serine protease HTRA3 isoform X2 [Odobenus rosmarus divergens];PREDICTED: serine protease HTRA3 [Hipposideros armiger]	GO:0004252;GO:0005576;GO:0005520	serine-type endopeptidase activity;extracellular region;insulin-like growth factor binding	K08785	HTRA3	http://www.genome.jp/dbget-bin/www_bget?ko:K08785	-	-	KOG1320(O)(Serine protease)	Serine	Serine protease HTRA3 OS=Mus musculus OX=10090 GN=Htra3 PE=1 SV=3
ENSECAG00000000728	PIGN	2022.17	1945.34	-0.0558772	0.869085	0.938947	GPI ethanolamine phosphate transferase 1 isoform X2 [Equus caballus];GPI ethanolamine phosphate transferase 1 isoform X1 [Equus caballus];GPI ethanolamine phosphate transferase 1 isoform X3 [Equus caballus]	GO:0005789;GO:0016021;GO:0051377;GO:0006506	endoplasmic reticulum membrane;integral component of membrane;mannose-ethanolamine phosphotransferase activity;GPI anchor biosynthetic process	K05285	PIGN	http://www.genome.jp/dbget-bin/www_bget?ko:K05285	Glycosylphosphatidylinositol(GPI)-anchor biosynthesis	ko00563	KOG2124(T)(Glycosylphosphatidylinositol anchor synthesis protein)	GPI	GPI ethanolamine phosphate transferase 1 OS=Homo sapiens OX=9606 GN=PIGN PE=2 SV=1
ENSECAG00000000730	S100A16	1365.57	1884.06	0.464345	0.112342	0.344929	protein S100-A16 [Bos taurus]	GO:0005829;GO:0042803;GO:0005615;GO:0005730;GO:0005737;GO:0005509;GO:0051592;GO:0048306;GO:0005634;GO:0005886	cytosol;protein homodimerization activity;extracellular space;nucleolus;cytoplasm;calcium ion binding;response to calcium ion;calcium-dependent protein binding;nucleus;plasma membrane	-	-	-	-	-	-	Protein	Protein S100-A16 OS=Bos taurus OX=9913 GN=S100A16 PE=3 SV=1
ENSECAG00000000731	C1H10orf82	77.5872	33.5162	-1.21096	0.0224582	0.113978	uncharacterized protein C10orf82 homolog [Equus caballus]	-	-	-	-	-	-	-	-	Uncharacterized	Uncharacterized protein C10orf82 OS=Homo sapiens OX=9606 GN=C10orf82 PE=1 SV=3
ENSECAG00000000733	C8H18orf21	390.131	533.605	0.451814	0.228384	0.525246	UPF0711 protein C18orf21 homolog isoform X1 [Equus caballus]	-	-	-	-	-	-	-	-	UPF0711	UPF0711 protein C18orf21 homolog OS=Bos taurus OX=9913 PE=2 SV=1
ENSECAG00000000734	HMGA1	102.84	195.801	0.92898	0.120663	0.360739	HMGA1 protein [Homo sapiens]	GO:0006355;GO:0005634;GO:0000785;GO:0003677	regulation of transcription, DNA-templated;nucleus;chromatin;DNA binding	K09282	HMGA1	http://www.genome.jp/dbget-bin/www_bget?ko:K09282	-	-	-	High	High mobility group protein HMG-I/HMG-Y OS=Cricetulus griseus OX=10029 GN=HMGA1 PE=3 SV=3
ENSECAG00000000735	MKNK1	1578.97	1811.98	0.198581	0.458738	0.732576	MAP kinase-interacting serine/threonine-protein kinase 1 isoform X2 [Equus caballus];MAP kinase-interacting serine/threonine-protein kinase 1 isoform X1 [Equus caballus];MAPK interacting serine/threonine kinase 1 [Myotis myotis];MAP kinase-interacting serine/threonine-protein kinase 1 isoform X2 [Gorilla gorilla gorilla]	GO:0016301;GO:0004674;GO:0005524;GO:0004672	kinase activity;protein serine/threonine kinase activity;ATP binding;protein kinase activity	K04372	MKNK,MNK	http://www.genome.jp/dbget-bin/www_bget?ko:K04372	HIF-1 signaling pathway;MAPK signaling pathway;Insulin signaling pathway	ko04066,ko04010,ko04910	KOG0607(T)(MAP kinase-interacting kinase and related serine/threonine protein kinases);KOG0032(T)(Ca2+/calmodulin-dependent protein kinase, EF-Hand protein superfamily)	MAP	MAP kinase-interacting serine/threonine-protein kinase 1 OS=Mus musculus OX=10090 GN=Mknk1 PE=1 SV=2
ENSECAG00000000737	PRKAR1A	5705.96	6398.03	0.165159	0.550408	0.785457	cAMP-dependent protein kinase type I-alpha regulatory subunit [Equus caballus]	GO:0034236;GO:0008603;GO:0044853;GO:0005886;GO:0001772;GO:0030552;GO:0060038;GO:0005952;GO:0043949;GO:0016301;GO:0045214;GO:0005930;GO:0046007;GO:0097224;GO:0031625;GO:0019904;GO:0031588;GO:0010738;GO:0004862;GO:0098978;GO:0005771;GO:0005813;GO:0031594;GO:0001707	protein kinase A catalytic subunit binding;cAMP-dependent protein kinase regulator activity;plasma membrane raft;plasma membrane;immunological synapse;cAMP binding;cardiac muscle cell proliferation;cAMP-dependent protein kinase complex;regulation of cAMP-mediated signaling;kinase activity;sarcomere organization;axoneme;negative regulation of activated T cell proliferation;sperm connecting piece;u…	K04739	PRKAR	http://www.genome.jp/dbget-bin/www_bget?ko:K04739	Insulin signaling pathway	ko04910	KOG0614(T)(cGMP-dependent protein kinase)	cAMP-dependent	cAMP-dependent protein kinase type I-alpha regulatory subunit OS=Bos taurus OX=9913 GN=PRKAR1A PE=1 SV=2
ENSECAG00000000738	CWC27	457.594	504.472	0.140704	0.661902	0.84199	peptidyl-prolyl cis-trans isomerase CWC27 homolog [Equus caballus]	GO:0005654;GO:0000413;GO:0003755;GO:0071005;GO:0071013;GO:0006457	nucleoplasm;protein peptidyl-prolyl isomerization;peptidyl-prolyl cis-trans isomerase activity;U2-type precatalytic spliceosome;catalytic step 2 spliceosome;protein folding	K12737	SDCCAG10	http://www.genome.jp/dbget-bin/www_bget?ko:K12737	-	-	KOG0882(O)(Cyclophilin-related peptidyl-prolyl cis-trans isomerase)	Spliceosome-associated	Spliceosome-associated protein CWC27 homolog OS=Macaca fascicularis OX=9541 GN=CWC27 PE=2 SV=1
ENSECAG00000000743	PRUNE1	612.569	782.324	0.352894	0.259418	0.564264	exopolyphosphatase PRUNE1 isoform X1 [Equus caballus]	GO:0005737;GO:0046872;GO:0006798;GO:0004309;GO:0016462	cytoplasm;metal ion binding;polyphosphate catabolic process;exopolyphosphatase activity;pyrophosphatase activity	K01514	PRUNE,PPX1	http://www.genome.jp/dbget-bin/www_bget?ko:K01514	Purine metabolism	ko00230	KOG4129(C)(Exopolyphosphatases and related proteins)	Exopolyphosphatase	Exopolyphosphatase PRUNE1 OS=Bos taurus OX=9913 GN=PRUNE1 PE=2 SV=1
ENSECAG00000000744	TBC1D2	985.482	549.41	-0.842947	0.161493	0.42953	TBC1 domain family member 2A isoform X2 [Equus caballus]	GO:0005096;GO:0043547	GTPase activator activity;positive regulation of GTPase activity	K20165	TBC1D2	http://www.genome.jp/dbget-bin/www_bget?ko:K20165	-	-	KOG2222(TR)(Uncharacterized conserved protein, contains TBC, SH3 and RUN domains);KOG2058(U)(Ypt/Rab GTPase activating protein)	TBC1	TBC1 domain family member 2A OS=Ailuropoda melanoleuca OX=9646 GN=TBC1D2 PE=3 SV=1
ENSECAG00000000746	KIF3C	134.195	58.2942	-1.20291	0.0102508	0.0639178	kinesin-like protein KIF3C isoform X2 [Equus caballus]	GO:0003777;GO:0007018;GO:0005524;GO:1990939;GO:0016887;GO:0008017;GO:0072384;GO:0005874;GO:0005871	microtubule motor activity;microtubule-based movement;ATP binding;microtubule motor activity;ATP hydrolysis activity;microtubule binding;organelle transport along microtubule;microtubule;kinesin complex	K20197	KIF3C	http://www.genome.jp/dbget-bin/www_bget?ko:K20197	-	-	KOG4280(Z)(Kinesin-like protein)	Kinesin-like	Kinesin-like protein KIF3C OS=Bos taurus OX=9913 GN=KIF3C PE=2 SV=1
ENSECAG00000000749	DLD	1492.21	3205.24	1.10298	0.00448999	0.033816	hypothetical protein HPG69_013436 [Diceros bicornis minor]	GO:0043159;GO:0009106;GO:0005739;GO:0048240;GO:0006546;GO:0034604;GO:0050660;GO:0006090;GO:0106077;GO:0045252;GO:0051068;GO:0005634;GO:0042391;GO:0051287;GO:0061732;GO:0004148;GO:0006554;GO:0009083;GO:0006120;GO:0031514;GO:0045454;GO:0005759;GO:0045254;GO:0006508;GO:0006103;GO:0043544;GO:0006099;GO:0001669;GO:0007568;GO:0007369	acrosomal matrix;lipoate metabolic process;mitochondrion;sperm capacitation;glycine catabolic process;pyruvate dehydrogenase (NAD+) activity;flavin adenine dinucleotide binding;pyruvate metabolic process;histone succinylation;oxoglutarate dehydrogenase complex;dihydrolipoamide metabolic process;nucleus;regulation of membrane potential;NAD binding;mitochondrial acetyl-CoA biosynthetic process from…	K00382	DLD,lpd,pdhD	http://www.genome.jp/dbget-bin/www_bget?ko:K00382	Glycine, serine and threonine metabolism;Valine, leucine and isoleucine degradation;Citrate cycle (TCA cycle);Glycolysis / Gluconeogenesis;Glyoxylate and dicarboxylate metabolism;Propanoate metabolism;Pyruvate metabolism;Carbon metabolism	ko00260,ko00280,ko00020,ko00010,ko00630,ko00640,ko00620,ko01200	KOG0405(Q)(Pyridine nucleotide-disulphide oxidoreductase)	Dihydrolipoyl	Dihydrolipoyl dehydrogenase, mitochondrial OS=Homo sapiens OX=9606 GN=DLD PE=1 SV=2
ENSECAG00000000750	MMP3	16.4536	544.832	5.04934	1.34e-17	1.8e-15	stromelysin-1 precursor [Equus caballus]	GO:0030198;GO:0030574;GO:0031012;GO:0010727;GO:0005576;GO:0031334;GO:0071492;GO:0008233;GO:0008270;GO:0004222	extracellular matrix organization;collagen catabolic process;extracellular matrix;negative regulation of hydrogen peroxide metabolic process;extracellular region;positive regulation of protein-containing complex assembly;cellular response to UV-A;peptidase activity;zinc ion binding;metalloendopeptidase activity	K01394	MMP3	http://www.genome.jp/dbget-bin/www_bget?ko:K01394	TNF signaling pathway;IL-17 signaling pathway	ko04668,ko04657	KOG1565(OW)(Gelatinase A and related matrix metalloproteases)	Stromelysin-1	Stromelysin-1 OS=Equus caballus OX=9796 GN=MMP3 PE=2 SV=1
ENSECAG00000000751	NEDD4L	7672.62	12121	0.659716	0.0332384	0.151889	E3 ubiquitin-protein ligase NEDD4-like isoform X3 [Equus caballus];E3 ubiquitin-protein ligase NEDD4-like isoform X5 [Equus caballus];E3 ubiquitin-protein ligase NEDD4-like isoform X6 [Equus caballus];PREDICTED: E3 ubiquitin-protein ligase NEDD4-like isoform X4 [Equus asinus];E3 ubiquitin-protein ligase NEDD4-like isoform X4 [Equus caballus]	-	-	K13305	NEDD4L	http://www.genome.jp/dbget-bin/www_bget?ko:K13305	Tight junction;Endocytosis;Ubiquitin mediated proteolysis;Aldosterone-regulated sodium reabsorption	ko04530,ko04144,ko04120,ko04960	KOG0939(OK)(E3 ubiquitin-protein ligase/Putative upstream regulatory element binding protein);KOG0940(O)(Ubiquitin protein ligase RSP5/NEDD4)	E3	E3 ubiquitin-protein ligase NEDD4-like OS=Homo sapiens OX=9606 GN=NEDD4L PE=1 SV=2
ENSECAG00000000752	EHF	12457	18925.9	0.603408	0.0841996	0.285042	ETS homologous factor isoform X2 [Equus caballus]	GO:0030855;GO:0003700;GO:0006366;GO:0005634;GO:0050673;GO:0043565	epithelial cell differentiation;DNA-binding transcription factor activity;transcription by RNA polymerase II;nucleus;epithelial cell proliferation;sequence-specific DNA binding	K17102	EHF	http://www.genome.jp/dbget-bin/www_bget?ko:K17102	-	-	KOG3806(K)(Predicted transcription factor)	ETS	ETS homologous factor OS=Bos taurus OX=9913 GN=EHF PE=2 SV=1
ENSECAG00000000753	TTC17	7525.62	13785.2	0.873237	0.00709665	0.0483781	tetratricopeptide repeat protein 17 isoform X1 [Equus caballus];apoptosis inhibitor 5 isoform X1 [Equus caballus]	-	-	-	-	-	-	-	KOG4507(S)(Uncharacterized conserved protein, contains TPR repeats)	Tetratricopeptide;Apoptosis	Tetratricopeptide repeat protein 17 OS=Rattus norvegicus OX=10116 GN=Ttc17 PE=1 SV=1;Apoptosis inhibitor 5 OS=Homo sapiens OX=9606 GN=API5 PE=1 SV=3
ENSECAG00000000755	SACS	1453.37	1824.3	0.327937	0.384609	0.683545	sacsin isoform X3 [Equus caballus];sacsin isoform X1 [Equus caballus]	-	-	K17592	SACS	http://www.genome.jp/dbget-bin/www_bget?ko:K17592	-	-	-	Sacsin	Sacsin OS=Homo sapiens OX=9606 GN=SACS PE=1 SV=2
ENSECAG00000000758	CAPN11	245.853	111.268	-1.14376	0.00979844	0.0621059	calpain-11 isoform X5 [Equus caballus]	-	-	K08580	CAPN11	http://www.genome.jp/dbget-bin/www_bget?ko:K08580	-	-	KOG0045(OT)(Cytosolic Ca2+-dependent cysteine protease (calpain), large subunit (EF-Hand protein superfamily))	Calpain-11	Calpain-11 OS=Homo sapiens OX=9606 GN=CAPN11 PE=2 SV=2
ENSECAG00000000759	RPRD1A	1537.88	1876.42	0.287041	0.475117	0.741873	regulation of nuclear pre-mRNA domain-containing protein 1A isoform X3 [Equus caballus];regulation of nuclear pre-mRNA domain-containing protein 1A isoform X1 [Tupaia chinensis];regulation of nuclear pre-mRNA domain-containing protein 1A isoform X2 [Equus caballus]	GO:0031124;GO:0000993;GO:0016591;GO:0042802;GO:0042795;GO:0016021;GO:0005654;GO:0070940	mRNA 3'-end processing;RNA polymerase II complex binding;RNA polymerase II, holoenzyme;identical protein binding;snRNA transcription by RNA polymerase II;integral component of membrane;nucleoplasm;dephosphorylation of RNA polymerase II C-terminal domain	-	-	-	-	-	KOG2669(A)(Regulator of nuclear mRNA)	Regulation	Regulation of nuclear pre-mRNA domain-containing protein 1A OS=Bos taurus OX=9913 GN=RPRD1A PE=2 SV=2
ENSECAG00000000762	DDI2	4677.06	3893.21	-0.26464	0.361481	0.666912	protein DDI1 homolog 2 isoform X1 [Vicugna pacos];regulatory solute carrier protein family 1 member 1 isoform X1 [Equus caballus]	GO:0004190	aspartic-type endopeptidase activity	K11885	DDI1	http://www.genome.jp/dbget-bin/www_bget?ko:K11885	-	-	KOG0012(L)(DNA damage inducible protein)	Protein;Regulatory	Protein DDI1 homolog 2 OS=Homo sapiens OX=9606 GN=DDI2 PE=1 SV=1;Regulatory solute carrier protein family 1 member 1 OS=Sus scrofa OX=9823 GN=RSC1A1 PE=2 SV=3
ENSECAG00000000763	CSRNP1	476.968	954.316	1.00057	0.0244376	0.121284	PREDICTED: cysteine/serine-rich nuclear protein 1 isoform X2 [Equus przewalskii];PREDICTED: cysteine/serine-rich nuclear protein 1 isoform X4 [Equus przewalskii]	-	-	K17494	CSRNP	http://www.genome.jp/dbget-bin/www_bget?ko:K17494	-	-	KOG3813(R)(Uncharacterized conserved protein (tumor-suppressor AXUD1 in humans))	Cysteine/serine-rich	Cysteine/serine-rich nuclear protein 1 OS=Homo sapiens OX=9606 GN=CSRNP1 PE=1 SV=2
ENSECAG00000000767	SLC4A7	5133.63	9755.1	0.926178	0.000425426	0.00493601	PREDICTED: sodium bicarbonate cotransporter 3 isoform X2 [Equus asinus];sodium bicarbonate cotransporter 3 isoform X15 [Acinonyx jubatus];sodium bicarbonate cotransporter 3 [Equus caballus];PREDICTED: sodium bicarbonate cotransporter 3 isoform X4 [Equus przewalskii];PREDICTED: sodium bicarbonate cotransporter 3 isoform X3 [Equus asinus];PREDICTED: sodium bicarbonate cotransporter 3 isoform X2 [Eq…	GO:0016021;GO:0005452	integral component of membrane;inorganic anion exchanger activity	K13858	SLC4A7,NBC3	http://www.genome.jp/dbget-bin/www_bget?ko:K13858	-	-	KOG1172(P)(Na+-independent Cl/HCO3 exchanger AE1 and related transporters (SLC4 family))	Sodium;Sodium;Sodium	Sodium bicarbonate cotransporter 3 OS=Homo sapiens OX=9606 GN=SLC4A7 PE=1 SV=2;Sodium bicarbonate cotransporter 3 OS=Rattus norvegicus OX=10116 GN=Slc4a7 PE=1 SV=1;Sodium bicarbonate cotransporter 3 OS=Mus musculus OX=10090 GN=Slc4a7 PE=1 SV=2
ENSECAG00000000769	MS4A13	5.65107	0.194148	-4.8633	0.0299274	0.141074	membrane-spanning 4-domains subfamily A member 13 isoform X1 [Equus caballus]	GO:0016021	integral component of membrane	-	-	-	-	-	-	Membrane-spanning	Membrane-spanning 4-domains subfamily A member 13 OS=Bos taurus OX=9913 GN=MS4A13 PE=2 SV=1
ENSECAG00000000770	SLC35C1	290.524	490.696	0.756174	0.199654	0.486396	PREDICTED: GDP-fucose transporter 1 [Equus przewalskii]	GO:0036066;GO:0036085;GO:0045746;GO:0005457;GO:0015297;GO:0030259;GO:0016021;GO:0016020;GO:0005794	protein O-linked fucosylation;GDP-fucose import into Golgi lumen;negative regulation of Notch signaling pathway;GDP-fucose transmembrane transporter activity;antiporter activity;lipid glycosylation;integral component of membrane;membrane;Golgi apparatus	K15279	SLC35C1,FUCT1	http://www.genome.jp/dbget-bin/www_bget?ko:K15279	-	-	KOG1442(GOU)(GDP-fucose transporter)	GDP-fucose	GDP-fucose transporter 1 OS=Homo sapiens OX=9606 GN=SLC35C1 PE=1 SV=1
ENSECAG00000000771	TP73	215.364	24.6972	-3.12436	4.67e-06	9.96e-05	PREDICTED: tumor protein p73 [Equus przewalskii]	-	-	K10148	TP73	http://www.genome.jp/dbget-bin/www_bget?ko:K10148	p53 signaling pathway;Hippo signaling pathway;Neurotrophin signaling pathway	ko04115,ko04390,ko04722	-	Tumor	Tumor protein p73 OS=Homo sapiens OX=9606 GN=TP73 PE=1 SV=1
ENSECAG00000000773	GGT7	225.339	211.644	-0.0904539	0.891825	0.949724	glutathione hydrolase 7 isoform X4 [Equus caballus]	-	-	K00681	ggt	http://www.genome.jp/dbget-bin/www_bget?ko:K00681	Cyanoamino acid metabolism;Glutathione metabolism;Taurine and hypotaurine metabolism	ko00460,ko00480,ko00430	KOG2410(E)(Gamma-glutamyltransferase)	Glutathione	Glutathione hydrolase 7 OS=Homo sapiens OX=9606 GN=GGT7 PE=1 SV=2
ENSECAG00000000780	KCTD3	3268.03	2511.32	-0.379973	0.219625	0.513294	BTB/POZ domain-containing protein KCTD3 isoform X1 [Equus caballus]	GO:0051260	protein homooligomerization	K21915	KCTD3	http://www.genome.jp/dbget-bin/www_bget?ko:K21915	-	-	KOG2715(R)(Uncharacterized conserved protein, contains BTB/POZ domain);KOG2714(R)(SETA binding protein SB1 and related proteins, contain BTB/POZ domain)	BTB/POZ	BTB/POZ domain-containing protein KCTD3 OS=Homo sapiens OX=9606 GN=KCTD3 PE=1 SV=2
ENSECAG00000000781	ANKLE1	309.749	236.253	-0.390769	0.316084	0.626799	PREDICTED: ankyrin repeat and LEM domain-containing protein 1 [Equus asinus]	GO:0004519	endonuclease activity	K21411	ANKLE1,LEM3	http://www.genome.jp/dbget-bin/www_bget?ko:K21411	-	-	-	Ankyrin	Ankyrin repeat and LEM domain-containing protein 1 OS=Homo sapiens OX=9606 GN=ANKLE1 PE=1 SV=2
ENSECAG00000000782	HNRNPA2B1	25444.7	31236.1	0.295851	0.492102	0.752797	heterogeneous nuclear ribonucleoproteins A2/B1 isoform X1 [Pelodiscus sinensis];heterogeneous nuclear ribonucleoproteins A2/B1-like [Trachypithecus francoisi];mCG119114, isoform CRA_a, partial [Mus musculus]	GO:0005681;GO:0016020;GO:0005654;GO:0005576;GO:0097157;GO:0016032;GO:0015030;GO:0043047;GO:0044806;GO:0031053;GO:0000398;GO:0048025;GO:0042802;GO:0071013;GO:0003723;GO:1990247;GO:0003730;GO:1905663;GO:0005737;GO:0098505;GO:0050658;GO:0006406;GO:0000781;GO:0016070;GO:1904358;GO:0006397;GO:1990904;GO:0035722;GO:0035198;GO:1990428;GO:0005634;GO:0070062;GO:0016363;GO:0000122	spliceosomal complex;membrane;nucleoplasm;extracellular region;pre-mRNA intronic binding;viral process;Cajal body;single-stranded telomeric DNA binding;G-quadruplex DNA unwinding;primary miRNA processing;mRNA splicing, via spliceosome;negative regulation of mRNA splicing, via spliceosome;identical protein binding;catalytic step 2 spliceosome;RNA binding;N6-methyladenosine-containing RNA binding;m…	K13158	HNRNPA2B1	http://www.genome.jp/dbget-bin/www_bget?ko:K13158	-	-	KOG0118(R)(FOG: RRM domain)	Heterogeneous;Heterogeneous;Heterogeneous	Heterogeneous nuclear ribonucleoproteins A2/B1 OS=Homo sapiens OX=9606 GN=HNRNPA2B1 PE=1 SV=2;Heterogeneous nuclear ribonucleoproteins A2/B1 OS=Bos taurus OX=9913 GN=HNRNPA2B1 PE=2 SV=1;Heterogeneous nuclear ribonucleoproteins A2/B1 OS=Mus musculus OX=10090 GN=Hnrnpa2b1 PE=1 SV=2
ENSECAG00000000784	ESRP1	6272.16	11921.6	0.926541	0.0278914	0.133968	Epithelial splicing regulatory protein 1, partial [Bos mutus]	GO:0016604;GO:0005634;GO:0003729;GO:0043484;GO:0003723	nuclear body;nucleus;mRNA binding;regulation of RNA splicing;RNA binding	K14947	ESRP1_2	http://www.genome.jp/dbget-bin/www_bget?ko:K14947	-	-	KOG4211(A)(Splicing factor hnRNP-F and related RNA-binding proteins)	Epithelial	Epithelial splicing regulatory protein 1 OS=Homo sapiens OX=9606 GN=ESRP1 PE=1 SV=2
ENSECAG00000000787	ADAMTS16	55.1195	10.5796	-2.38128	0.00486931	0.0360023	A disintegrin and metalloproteinase with thrombospondin motifs 16 isoform X2 [Equus caballus]	-	-	K08630	ADAMTS16	http://www.genome.jp/dbget-bin/www_bget?ko:K08630	-	-	KOG3538(O)(Disintegrin metalloproteinases with thrombospondin repeats)	A	A disintegrin and metalloproteinase with thrombospondin motifs 16 OS=Homo sapiens OX=9606 GN=ADAMTS16 PE=2 SV=3
ENSECAG00000000789	SH3BP5L	1219.61	924.39	-0.399847	0.426173	0.713007	SH3 domain-binding protein 5-like [Equus caballus]	GO:0035556;GO:0004860;GO:0005737;GO:0061099;GO:0005085	intracellular signal transduction;protein kinase inhibitor activity;cytoplasm;negative regulation of protein tyrosine kinase activity;guanyl-nucleotide exchange factor activity	-	-	-	-	-	KOG2008(T)(BTK-associated SH3-domain binding protein SAB)	SH3	SH3 domain-binding protein 5-like OS=Bos taurus OX=9913 GN=SH3BP5L PE=2 SV=1
ENSECAG00000000791	DMTN	134.47	97.1679	-0.468738	0.507173	0.762579	erythrocyte membrane protein band 4.9 (dematin), isoform CRA_a [Homo sapiens]	-	-	-	-	-	-	-	-	Dematin	Dematin OS=Homo sapiens OX=9606 GN=DMTN PE=1 SV=3
ENSECAG00000000792	LUC7L	1431.65	984.05	-0.540877	0.0567121	0.219699	putative RNA-binding protein Luc7-like 1 isoform X3 [Rhinolophus ferrumequinum];PREDICTED: putative RNA-binding protein Luc7-like 1 isoform X1 [Equus asinus];PREDICTED: putative RNA-binding protein Luc7-like 1 isoform X1 [Equus przewalskii]	GO:0005685;GO:0042802;GO:0003729;GO:0071004;GO:0006376	U1 snRNP;identical protein binding;mRNA binding;U2-type prespliceosome;mRNA splice site selection	-	-	-	-	-	KOG0796(A)(Spliceosome subunit)	Putative	Putative RNA-binding protein Luc7-like 1 OS=Homo sapiens OX=9606 GN=LUC7L PE=1 SV=1
ENSECAG00000000794	EMB	138.944	225.46	0.698366	0.0840383	0.284909	embigin [Equus caballus]	GO:0005886;GO:0016021;GO:0007411;GO:0007155	plasma membrane;integral component of membrane;axon guidance;cell adhesion	-	-	-	-	-	-	Embigin	Embigin OS=Homo sapiens OX=9606 GN=EMB PE=1 SV=1
ENSECAG00000000795	ADHFE1	673.57	606.763	-0.150694	0.677534	0.850261	hydroxyacid-oxoacid transhydrogenase, mitochondrial isoform X1 [Equus caballus]	GO:0004022;GO:0046872;GO:0047988;GO:0005739	alcohol dehydrogenase (NAD+) activity;metal ion binding;hydroxyacid-oxoacid transhydrogenase activity;mitochondrion	K11173	ADHFE1	http://www.genome.jp/dbget-bin/www_bget?ko:K11173	-	-	KOG3857(C)(Alcohol dehydrogenase, class IV)	Hydroxyacid-oxoacid	Hydroxyacid-oxoacid transhydrogenase, mitochondrial OS=Pongo abelii OX=9601 GN=ADHFE1 PE=2 SV=1
ENSECAG00000000796	CETN2	986.481	1467.16	0.572661	0.116819	0.353042	centrin-2 [Equus caballus]	GO:0032391;GO:0000278;GO:0070390;GO:0007283;GO:0045177;GO:0036064;GO:0008017;GO:0015031;GO:0097729;GO:0005813;GO:0032795;GO:0044615;GO:0005814;GO:0071942;GO:0005737;GO:0032465;GO:0007099;GO:0005509;GO:0051028;GO:0051301;GO:0005929;GO:0031683;GO:0006289	photoreceptor connecting cilium;mitotic cell cycle;transcription export complex 2;spermatogenesis;apical part of cell;ciliary basal body;microtubule binding;protein transport;9+2 motile cilium;centrosome;heterotrimeric G-protein binding;nuclear pore nuclear basket;centriole;XPC complex;cytoplasm;regulation of cytokinesis;centriole replication;calcium ion binding;mRNA transport;cell division;ciliu…	K10840	CETN2	http://www.genome.jp/dbget-bin/www_bget?ko:K10840	Nucleotide excision repair	ko03420	KOG0027(T)(Calmodulin and related proteins (EF-Hand superfamily));KOG0028(ZD)(Ca2+-binding protein (centrin/caltractin), EF-Hand superfamily protein)	Centrin-1;Centrin-1	Centrin-1 OS=Homo sapiens OX=9606 GN=CETN1 PE=1 SV=1;Centrin-1 OS=Bos taurus OX=9913 GN=CETN1 PE=2 SV=1
ENSECAG00000000797	SUN2	5590.49	3801.8	-0.556292	0.355069	0.66262	SUN domain-containing protein 2 isoform X2 [Equus caballus];SUN domain-containing protein 2 isoform X3 [Equus caballus]	GO:0000781;GO:0030335;GO:0000794;GO:0051642;GO:0043495;GO:0005635;GO:0005639;GO:0140444;GO:0031022;GO:0006998;GO:0090292;GO:0005521;GO:0021817;GO:0034993;GO:0042802	chromosome, telomeric region;positive regulation of cell migration;condensed nuclear chromosome;centrosome localization;protein-membrane adaptor activity;nuclear envelope;integral component of nuclear inner membrane;cytoskeleton-nuclear membrane anchor activity;nuclear migration along microfilament;nuclear envelope organization;nuclear matrix anchoring at nuclear membrane;lamin binding;nucleokine…	K19347	SUN1_2	http://www.genome.jp/dbget-bin/www_bget?ko:K19347	-	-	KOG2687(D)(Spindle pole body protein, contains UNC-84 domain)	SUN	SUN domain-containing protein 2 OS=Homo sapiens OX=9606 GN=SUN2 PE=1 SV=3
ENSECAG00000000808	TCTEX1D1	118.091	115.972	-0.0261267	0.957302	0.981476	tctex1 domain-containing protein 1 [Equus caballus]	-	-	-	-	-	-	-	KOG4108(N)(Dynein light chain)	Dynein	Dynein light chain Tctex-type 5 OS=Homo sapiens OX=9606 GN=DYNLT5 PE=1 SV=2
ENSECAG00000000809	QARS	17533.2	13285.7	-0.400222	0.274349	0.582683	hypothetical protein mRhiFer1_013909 [Rhinolophus ferrumequinum];glutamine--tRNA ligase isoform X1 [Equus caballus]	GO:0045892;GO:0007420;GO:0017101;GO:0005829;GO:0005524;GO:0032873;GO:0019901;GO:2001234;GO:0005737;GO:0006425;GO:0004860;GO:0004819	negative regulation of transcription, DNA-templated;brain development;aminoacyl-tRNA synthetase multienzyme complex;cytosol;ATP binding;negative regulation of stress-activated MAPK cascade;protein kinase binding;negative regulation of apoptotic signaling pathway;cytoplasm;glutaminyl-tRNA aminoacylation;protein kinase inhibitor activity;glutamine-tRNA ligase activity	K01886	QARS,glnS	http://www.genome.jp/dbget-bin/www_bget?ko:K01886	Aminoacyl-tRNA biosynthesis	ko00970	KOG1148(J)(Glutaminyl-tRNA synthetase)	Glutamine--tRNA;Glutamine--tRNA	Glutamine--tRNA ligase OS=Bos taurus OX=9913 GN=QARS1 PE=2 SV=1;Glutamine--tRNA ligase OS=Rattus norvegicus OX=10116 GN=Qars1 PE=1 SV=1
ENSECAG00000000811	TIMM10B	193.686	181.084	-0.0970677	0.847703	0.932709	mitochondrial import inner membrane translocase subunit Tim10 B [Equus caballus]	GO:0042719	mitochondrial intermembrane space protein transporter complex	K17779	TIM10B	http://www.genome.jp/dbget-bin/www_bget?ko:K17779	-	-	KOG3479(U)(Mitochondrial import inner membrane translocase, subunit TIM9)	Mitochondrial	Mitochondrial import inner membrane translocase subunit Tim10 B OS=Pongo abelii OX=9601 GN=TIMM10B PE=3 SV=1
ENSECAG00000000815	GRK1	3.1418	3.52026	0.164092	0.938529	0.973933	rhodopsin kinase [Equus caballus]	GO:0046777;GO:0022400;GO:0004703;GO:0007165;GO:0050254;GO:0007601;GO:0005524	protein autophosphorylation;regulation of rhodopsin mediated signaling pathway;G protein-coupled receptor kinase activity;signal transduction;rhodopsin kinase activity;visual perception;ATP binding	K00909	GRK1_7	http://www.genome.jp/dbget-bin/www_bget?ko:K00909	Endocytosis;Chemokine signaling pathway;Phototransduction	ko04144,ko04062,ko04744	KOG0986(T)(G protein-coupled receptor kinase)	Rhodopsin	Rhodopsin kinase GRK1 OS=Rattus norvegicus OX=10116 GN=Grk1 PE=1 SV=1
ENSECAG00000000816	AMPD3	1191.23	2051.46	0.784197	0.0768632	0.269433	AMP deaminase 3 isoform X1 [Equus caballus]	GO:0032264;GO:0005829;GO:0046033;GO:0046872;GO:0003876;GO:0006188	IMP salvage;cytosol;AMP metabolic process;metal ion binding;AMP deaminase activity;IMP biosynthetic process	K01490	AMPD	http://www.genome.jp/dbget-bin/www_bget?ko:K01490	Purine metabolism	ko00230	KOG1096(F)(Adenosine monophosphate deaminase)	AMP	AMP deaminase 3 OS=Homo sapiens OX=9606 GN=AMPD3 PE=1 SV=1
ENSECAG00000000817	NAP1L4	3179.79	4004.97	0.332861	0.318083	0.627457	PREDICTED: nucleosome assembly protein 1-like 4 isoform X1 [Equus asinus];PREDICTED: nucleosome assembly protein 1-like 4 isoform X2 [Equus asinus]	GO:0003682;GO:0031491;GO:0005737;GO:0042393;GO:0005634;GO:0006334;GO:0000785	chromatin binding;nucleosome binding;cytoplasm;histone binding;nucleus;nucleosome assembly;chromatin	K11282	NAP1L4,NAP2	http://www.genome.jp/dbget-bin/www_bget?ko:K11282	-	-	KOG1508(L)(DNA replication factor/protein phosphatase inhibitor SET/SPR-2)	Nucleosome;Nucleosome	Nucleosome assembly protein 1-like 4 OS=Bos taurus OX=9913 GN=NAP1L4 PE=2 SV=1;Nucleosome assembly protein 1-like 4 OS=Homo sapiens OX=9606 GN=NAP1L4 PE=1 SV=1
ENSECAG00000000823	ATG4C	1783.31	2363.13	0.406142	0.312192	0.623104	cysteine protease ATG4C isoform X7 [Equus caballus];PREDICTED: cysteine protease ATG4C isoform X1 [Equus przewalskii];cysteine protease ATG4C isoform X1 [Equus caballus];cysteine protease ATG4C isoform X8 [Equus caballus];cysteine protease ATG4C isoform X4 [Equus caballus];cysteine protease ATG4C isoform X10 [Equus caballus]	-	-	K08342	ATG4	http://www.genome.jp/dbget-bin/www_bget?ko:K08342	Autophagy - animal;Autophagy - other eukaryotes;Autophagy - yeast	ko04140,ko04136,ko04138	KOG2674(ZU)(Cysteine protease required for autophagy - Apg4p/Aut2p)	Cysteine	Cysteine protease ATG4C OS=Homo sapiens OX=9606 GN=ATG4C PE=1 SV=1
ENSECAG00000000834	LARP7	1772.06	2889.24	0.705264	0.0868195	0.290378	la-related protein 7 isoform X1 [Equus caballus]	GO:1990904;GO:0006397;GO:0005654;GO:0003723;GO:0008380	ribonucleoprotein complex;mRNA processing;nucleoplasm;RNA binding;RNA splicing	K15191	LARP7	http://www.genome.jp/dbget-bin/www_bget?ko:K15191	-	-	KOG4213(A)(RNA-binding protein La);KOG0118(R)(FOG: RRM domain)	La-related	La-related protein 7 OS=Macaca fascicularis OX=9541 GN=LARP7 PE=2 SV=1
ENSECAG00000000836	FES	1083.15	760.437	-0.510333	0.343304	0.651528	PREDICTED: tyrosine-protein kinase Fes/Fps [Equus asinus]	GO:0004715;GO:0005524;GO:0008289;GO:0030054;GO:0005737;GO:0004714;GO:0005856;GO:0005886	non-membrane spanning protein tyrosine kinase activity;ATP binding;lipid binding;cell junction;cytoplasm;transmembrane receptor protein tyrosine kinase activity;cytoskeleton;plasma membrane	K07527	FES,FPS	http://www.genome.jp/dbget-bin/www_bget?ko:K07527	Axon guidance	ko04360	KOG0194(T)(Protein tyrosine kinase)	Tyrosine-protein	Tyrosine-protein kinase Fes/Fps OS=Homo sapiens OX=9606 GN=FES PE=1 SV=3
ENSECAG00000000840	NPPC	1.05579	0.172497	-2.61368	0.510414	0.762579	PREDICTED: C-type natriuretic peptide [Equus asinus]	GO:0005179;GO:0005576	hormone activity;extracellular region	K12336	NPPC	http://www.genome.jp/dbget-bin/www_bget?ko:K12336	Vascular smooth muscle contraction	ko04270	-	C-type	C-type natriuretic peptide OS=Sus scrofa OX=9823 GN=NPPC PE=1 SV=2
ENSECAG00000000841	HSPA1L	22.7912	25.8252	0.180307	0.831673	0.924694	heat shock 70 kDa protein 1-like [Equus caballus]	GO:0031072;GO:0005524;GO:0005829;GO:0034620;GO:0044183;GO:0042026;GO:0031625;GO:1903955;GO:0044297;GO:0005737;GO:0007339;GO:0051787;GO:0016887;GO:0002199;GO:0008180;GO:0051085;GO:0016192;GO:0051082;GO:0005634;GO:0005886	heat shock protein binding;ATP binding;cytosol;cellular response to unfolded protein;protein folding chaperone;protein refolding;ubiquitin protein ligase binding;positive regulation of protein targeting to mitochondrion;cell body;cytoplasm;binding of sperm to zona pellucida;misfolded protein binding;ATP hydrolysis activity;zona pellucida receptor complex;COP9 signalosome;chaperone cofactor-depend…	K03283	HSPA1s	http://www.genome.jp/dbget-bin/www_bget?ko:K03283	Endocytosis;MAPK signaling pathway;Protein processing in endoplasmic reticulum;Spliceosome;Longevity regulating pathway - multiple species;Estrogen signaling pathway;Antigen processing and presentation	ko04144,ko04010,ko04141,ko03040,ko04213,ko04915,ko04612	KOG0101(O)(Molecular chaperones HSP70/HSC70, HSP70 superfamily)	Heat	Heat shock 70 kDa protein 1-like OS=Bos taurus OX=9913 GN=HSPA1L PE=3 SV=1
ENSECAG00000000843	FOXC2	20.53	6.53447	-1.65159	0.154866	0.41851	forkhead box protein C2 [Equus caballus]	GO:0001946;GO:0042802;GO:0014032;GO:0048010;GO:0009653;GO:0090050;GO:0072144;GO:0031490;GO:0001756;GO:0055010;GO:0048703;GO:0001657;GO:0072112;GO:0030154;GO:0120163;GO:0000981;GO:0007219;GO:0035050;GO:0048844;GO:0033630;GO:0001228;GO:1902257;GO:0030199;GO:0001503;GO:0046620;GO:0000122;GO:0001656;GO:0006357;GO:1990841;GO:0097746;GO:0043010;GO:0048343;GO:0072011;GO:0001974;GO:0060038;GO:0016604;GO:…	lymphangiogenesis;identical protein binding;neural crest cell development;vascular endothelial growth factor receptor signaling pathway;anatomical structure morphogenesis;positive regulation of cell migration involved in sprouting angiogenesis;glomerular mesangial cell development;chromatin DNA binding;somitogenesis;ventricular cardiac muscle tissue morphogenesis;embryonic viscerocranium morphoge…	K09396	FOXC	http://www.genome.jp/dbget-bin/www_bget?ko:K09396	-	-	-	Forkhead	Forkhead box protein C2 OS=Homo sapiens OX=9606 GN=FOXC2 PE=1 SV=1
ENSECAG00000000847	SLC16A9	47.3452	19.2268	-1.3001	0.0777693	0.271454	monocarboxylate transporter 9 isoform X1 [Equus caballus];PREDICTED: monocarboxylate transporter 9 isoform X2 [Equus przewalskii]	GO:0022857;GO:0016021	transmembrane transporter activity;integral component of membrane	K08186	SLC16A9	http://www.genome.jp/dbget-bin/www_bget?ko:K08186	-	-	-	Monocarboxylate	Monocarboxylate transporter 9 OS=Pongo abelii OX=9601 GN=SLC16A9 PE=2 SV=1
ENSECAG00000000852	SGIP1	168.252	124.415	-0.435459	0.294958	0.606452	SH3-containing GRB2-like protein 3-interacting protein 1 isoform X2 [Equus caballus];SH3-containing GRB2-like protein 3-interacting protein 1 isoform X2 [Hyaena hyaena];SH3-containing GRB2-like protein 3-interacting protein 1 isoform X7 [Equus caballus];SH3-containing GRB2-like protein 3-interacting protein 1 isoform X10 [Ursus arctos horribilis];SH3-containing GRB2-like protein 3-interacting pro…	GO:0030136;GO:0005737;GO:0048260;GO:0017124;GO:0005543;GO:0005905;GO:0005829;GO:0061024;GO:0048268;GO:2000253;GO:0097009;GO:0005856;GO:0005886;GO:0072583;GO:0030122;GO:0002021;GO:0008017	clathrin-coated vesicle;cytoplasm;positive regulation of receptor-mediated endocytosis;SH3 domain binding;phospholipid binding;clathrin-coated pit;cytosol;membrane organization;clathrin coat assembly;positive regulation of feeding behavior;energy homeostasis;cytoskeleton;plasma membrane;clathrin-dependent endocytosis;AP-2 adaptor complex;response to dietary excess;microtubule binding	K20065	SGIP1	http://www.genome.jp/dbget-bin/www_bget?ko:K20065	-	-	KOG2398(D)(Predicted proline-serine-threonine phosphatase-interacting protein (PSTPIP))	SH3-containing;SH3-containing	SH3-containing GRB2-like protein 3-interacting protein 1 OS=Homo sapiens OX=9606 GN=SGIP1 PE=1 SV=2;SH3-containing GRB2-like protein 3-interacting protein 1 OS=Pongo abelii OX=9601 GN=SGIP1 PE=2 SV=1
ENSECAG00000000855	TRIM23	325.048	307.574	-0.079722	0.829676	0.923755	E3 ubiquitin-protein ligase TRIM23 [Equus caballus]	GO:0000139;GO:0042802;GO:0005525;GO:0019003;GO:0005765;GO:0005634;GO:0004842;GO:0008270;GO:0003924	Golgi membrane;identical protein binding;GTP binding;GDP binding;lysosomal membrane;nucleus;ubiquitin-protein transferase activity;zinc ion binding;GTPase activity	K07963	TRIM23,ARFD1	http://www.genome.jp/dbget-bin/www_bget?ko:K07963	-	-	KOG0070(U)(GTP-binding ADP-ribosylation factor Arf1)	E3	E3 ubiquitin-protein ligase TRIM23 OS=Mus musculus OX=10090 GN=Trim23 PE=2 SV=1
ENSECAG00000000857	CAVIN3	716.682	554.046	-0.371328	0.616183	0.822038	PREDICTED: protein kinase C delta-binding protein [Equus asinus]	GO:0051898;GO:1901003;GO:0070374;GO:0032922;GO:0005737;GO:0005901;GO:0030866;GO:0016301;GO:0005080	negative regulation of protein kinase B signaling;negative regulation of fermentation;positive regulation of ERK1 and ERK2 cascade;circadian regulation of gene expression;cytoplasm;caveola;cortical actin cytoskeleton organization;kinase activity;protein kinase C binding	-	-	-	-	-	-	Caveolae-associated	Caveolae-associated protein 3 OS=Bos taurus OX=9913 GN=CAVIN3 PE=2 SV=1
ENSECAG00000000859	HEXIM1	229.231	379.094	0.725756	0.190433	0.473258	protein HEXIM1 [Equus caballus]	GO:0120259;GO:1901798;GO:0045736;GO:0106140;GO:0005634;GO:0032897;GO:0000122;GO:0002218;GO:0017069;GO:0005654;GO:0097322;GO:0007507;GO:0042802;GO:0004860;GO:0005737;GO:0004861	7SK snRNP;positive regulation of signal transduction by p53 class mediator;negative regulation of cyclin-dependent protein serine/threonine kinase activity;P-TEFb complex binding;nucleus;negative regulation of viral transcription;negative regulation of transcription by RNA polymerase II;activation of innate immune response;snRNA binding;nucleoplasm;7SK snRNA binding;heart development;identical pr…	K15189	HEXIM1_2	http://www.genome.jp/dbget-bin/www_bget?ko:K15189	-	-	-	Protein	Protein HEXIM1 OS=Rattus norvegicus OX=10116 GN=Hexim1 PE=1 SV=1
ENSECAG00000000860	CSF1R	6977.75	2683.13	-1.37885	9.64e-06	0.000188568	macrophage colony-stimulating factor 1 receptor precursor [Equus caballus]	GO:0004714;GO:0019955;GO:0005886;GO:0019221;GO:0005524;GO:0007169;GO:0006954;GO:0016021	transmembrane receptor protein tyrosine kinase activity;cytokine binding;plasma membrane;cytokine-mediated signaling pathway;ATP binding;transmembrane receptor protein tyrosine kinase signaling pathway;inflammatory response;integral component of membrane	K05090	CSF1R,FMS,CD115	http://www.genome.jp/dbget-bin/www_bget?ko:K05090	Endocytosis;PI3K-Akt signaling pathway;Rap1 signaling pathway;Ras signaling pathway;Cytokine-cytokine receptor interaction;Osteoclast differentiation;Hematopoietic cell lineage	ko04144,ko04151,ko04015,ko04014,ko04060,ko04380,ko04640	-	Macrophage	Macrophage colony-stimulating factor 1 receptor OS=Felis catus OX=9685 GN=CSF1R PE=2 SV=1
ENSECAG00000000861	CHCHD3	664.99	803.214	0.272451	0.411782	0.704864	MICOS complex subunit MIC19 isoform X2 [Equus caballus];PREDICTED: coiled-coil-helix-coiled-coil-helix domain-containing protein 3, mitochondrial isoform X3 [Equus przewalskii];PREDICTED: MICOS complex subunit MIC19 isoform X2 [Panthera pardus];PREDICTED: coiled-coil-helix-coiled-coil-helix domain-containing protein 3, mitochondrial isoform X4 [Equus przewalskii]	GO:0061617;GO:0007007	MICOS complex;inner mitochondrial membrane organization	K17563	CHCHD3,MINOS3	http://www.genome.jp/dbget-bin/www_bget?ko:K17563	-	-	-	MICOS;MICOS	MICOS complex subunit MIC19 OS=Bos taurus OX=9913 GN=CHCHD3 PE=2 SV=1;MICOS complex subunit MIC19 OS=Homo sapiens OX=9606 GN=CHCHD3 PE=1 SV=1
ENSECAG00000000862	HS3ST6	35.0267	5.39289	-2.69932	0.00566615	0.0406743	heparan sulfate glucosamine 3-O-sulfotransferase 6 isoform X1 [Equus caballus]	GO:0001835;GO:0008467;GO:0005794	blastocyst hatching;[heparan sulfate]-glucosamine 3-sulfotransferase 1 activity;Golgi apparatus	K09679	HS3ST6	http://www.genome.jp/dbget-bin/www_bget?ko:K09679	-	-	KOG3704(O)(Heparan sulfate D-glucosaminyl 3-O-sulfotransferase)	Heparan	Heparan sulfate glucosamine 3-O-sulfotransferase 6 OS=Mus musculus OX=10090 GN=Hs3st6 PE=2 SV=1
ENSECAG00000000863	SULT1B1	1.69545	1.2708	-0.415931	0.907824	0.95801	sulfotransferase family cytosolic 1B member 1 [Equus caballus]	GO:0051923;GO:0006805;GO:0008146;GO:0042403;GO:0008202	sulfation;xenobiotic metabolic process;sulfotransferase activity;thyroid hormone metabolic process;steroid metabolic process	K01025	SULT1	http://www.genome.jp/dbget-bin/www_bget?ko:K01025	-	-	KOG1584(R)(Sulfotransferase)	Sulfotransferase	Sulfotransferase family cytosolic 1B member 1 OS=Canis lupus familiaris OX=9615 GN=SULT1B1 PE=1 SV=1
ENSECAG00000000864	C13H16orf71	33.0439	13.2239	-1.32124	0.251266	0.554546	uncharacterized protein C16orf71 homolog isoform X1 [Equus caballus]	-	-	-	-	-	-	-	-	Dynein	Dynein axonemal assembly factor 8 OS=Homo sapiens OX=9606 GN=DNAAF8 PE=1 SV=3
ENSECAG00000000866	P19	0.153613	2.83347	4.2052	0.285792	0.59503	uterocalin precursor [Equus caballus]	GO:0036094;GO:0005615;GO:0005549	small molecule binding;extracellular space;odorant binding	-	-	-	-	-	-	Uterocalin	Uterocalin OS=Equus caballus OX=9796 PE=1 SV=1
ENSECAG00000000869	RPL26L1	1331.27	2419.87	0.862121	0.00601136	0.0426177	60S ribosomal protein L26-like 1 [Orcinus orca]	-	-	K02898	RP-L26e,RPL26	http://www.genome.jp/dbget-bin/www_bget?ko:K02898	Ribosome	ko03010	KOG3401(J)(60S ribosomal protein L26)	60S	60S ribosomal protein L26-like 1 OS=Homo sapiens OX=9606 GN=RPL26L1 PE=1 SV=1
ENSECAG00000000872	TOR1AIP1	2939.51	5601.81	0.930315	0.00208839	0.0183857	PREDICTED: torsin-1A-interacting protein 1 isoform X4 [Equus przewalskii];PREDICTED: torsin-1A-interacting protein 1 isoform X2 [Equus przewalskii]	-	-	K23001	TOR1AIP	http://www.genome.jp/dbget-bin/www_bget?ko:K23001	-	-	-	Torsin-1A-interacting	Torsin-1A-interacting protein 1 OS=Bos taurus OX=9913 GN=TOR1AIP1 PE=3 SV=2
ENSECAG00000000874	ACKR1	453.645	682.66	0.589603	0.376896	0.678624	atypical chemokine receptor 1 [Equus caballus]	GO:0070098;GO:0019957;GO:0016021;GO:0006954;GO:0032642;GO:0055037	chemokine-mediated signaling pathway;C-C chemokine binding;integral component of membrane;inflammatory response;regulation of chemokine production;recycling endosome	K06574	ACKR1,DARC,CD234	http://www.genome.jp/dbget-bin/www_bget?ko:K06574	-	-	-	Atypical	Atypical chemokine receptor 1 OS=Bos taurus OX=9913 GN=ACKR1 PE=2 SV=2
ENSECAG00000000875	FOXL1	43.2266	11.5953	-1.89838	0.077502	0.27086	forkhead box protein L1 isoform X2 [Equus caballus]	-	-	K09405	FOXL	http://www.genome.jp/dbget-bin/www_bget?ko:K09405	-	-	-	Forkhead	Forkhead box protein L1 OS=Homo sapiens OX=9606 GN=FOXL1 PE=2 SV=2
ENSECAG00000000879	CAB39L	2666.95	1870.95	-0.511422	0.250615	0.553881	PREDICTED: calcium-binding protein 39-like isoform X2 [Equus przewalskii]	-	-	K08272	CAB39,MO25	http://www.genome.jp/dbget-bin/www_bget?ko:K08272	AMPK signaling pathway;mTOR signaling pathway	ko04152,ko04150	KOG1566(S)(Conserved protein Mo25)	Calcium-binding	Calcium-binding protein 39-like OS=Homo sapiens OX=9606 GN=CAB39L PE=1 SV=3
ENSECAG00000000887	ARL4C	275.625	1401.8	2.3465	2.31e-06	5.34e-05	-	-	-	-	-	-	-	-	-	-	-
ENSECAG00000000889	ZNF322	854.537	1349.17	0.658855	0.0653175	0.241381	zinc finger protein 322 [Equus caballus]	GO:0000978;GO:0006357;GO:0005654;GO:0000981;GO:0005813;GO:0005829	RNA polymerase II cis-regulatory region sequence-specific DNA binding;regulation of transcription by RNA polymerase II;nucleoplasm;DNA-binding transcription factor activity, RNA polymerase II-specific;centrosome;cytosol	-	-	-	-	-	-	Zinc	Zinc finger protein 322 OS=Macaca fascicularis OX=9541 GN=ZNF322 PE=2 SV=1
ENSECAG00000000891	LATS1	3861.48	4274.06	0.146452	0.686372	0.854503	serine/threonine-protein kinase LATS1 [Equus caballus]	GO:0017015;GO:0030833;GO:0030216;GO:0030331;GO:0051220;GO:0033146;GO:0019901;GO:0035556;GO:2000058;GO:0005524;GO:0034613;GO:0033138;GO:0000819;GO:0001828;GO:0000086;GO:0000922;GO:0046620;GO:0090090;GO:1900181;GO:0009755;GO:0045736;GO:0004674;GO:0001827;GO:0000082;GO:0018105;GO:0000278;GO:0000287;GO:0043065;GO:0035329;GO:0060644	regulation of transforming growth factor beta receptor signaling pathway;regulation of actin filament polymerization;keratinocyte differentiation;estrogen receptor binding;cytoplasmic sequestering of protein;regulation of intracellular estrogen receptor signaling pathway;protein kinase binding;intracellular signal transduction;regulation of ubiquitin-dependent protein catabolic process;ATP bindin…	K08791	LATS1_2,Wts	http://www.genome.jp/dbget-bin/www_bget?ko:K08791	Apoptosis - fly;Hippo signaling pathway;Hippo signaling pathway - multiple species;Hippo signaling pathway -fly	ko04214,ko04390,ko04392,ko04391	KOG0605(R)(NDR and related serine/threonine kinases)	Serine/threonine-protein	Serine/threonine-protein kinase LATS1 OS=Homo sapiens OX=9606 GN=LATS1 PE=1 SV=1
ENSECAG00000000895	CHAF1B	246.607	177.198	-0.476846	0.185173	0.465371	chromatin assembly factor 1 subunit B [Equus caballus]	GO:0033186;GO:0005634;GO:0006334	CAF-1 complex;nucleus;nucleosome assembly	K10751	CHAF1B	http://www.genome.jp/dbget-bin/www_bget?ko:K10751	-	-	KOG1009(BL)(Chromatin assembly complex 1 subunit B/CAC2 (contains WD40 repeats))	Chromatin	Chromatin assembly factor 1 subunit B OS=Homo sapiens OX=9606 GN=CHAF1B PE=1 SV=1
ENSECAG00000000897	ITGAE	541.274	333.876	-0.697046	0.0309249	0.144207	integrin alpha-E isoform X1 [Equus caballus]	GO:0046872;GO:0007229;GO:0009897;GO:0007155;GO:0008305	metal ion binding;integrin-mediated signaling pathway;external side of plasma membrane;cell adhesion;integrin complex	K06524	ITGAE,CD103	http://www.genome.jp/dbget-bin/www_bget?ko:K06524	Regulation of actin cytoskeleton	ko04810	-	Integrin	Integrin alpha-E OS=Homo sapiens OX=9606 GN=ITGAE PE=1 SV=3
ENSECAG00000000901	LUZP1	2014.93	2888.83	0.519757	0.0832391	0.283213	leucine zipper protein 1 isoform X2 [Equus caballus];leucine zipper protein 1 isoform X1 [Equus caballus]	-	-	-	-	-	-	-	-	Leucine	Leucine zipper protein 1 OS=Homo sapiens OX=9606 GN=LUZP1 PE=1 SV=2
ENSECAG00000000903	RASGRF2	494.188	714.493	0.531858	0.130515	0.377888	ras-specific guanine nucleotide-releasing factor 2 isoform X2 [Equus caballus];ras-specific guanine nucleotide-releasing factor 2 isoform X5 [Equus caballus]	-	-	K12326	RASGRF2	http://www.genome.jp/dbget-bin/www_bget?ko:K12326	MAPK signaling pathway;Ras signaling pathway	ko04010,ko04014	KOG3417(T)(Ras1 guanine nucleotide exchange factor);KOG3629(T)(Guanine-nucleotide releasing factor)	Ras-specific	Ras-specific guanine nucleotide-releasing factor 2 OS=Homo sapiens OX=9606 GN=RASGRF2 PE=1 SV=2
ENSECAG00000000906	RGL2	3021.53	2648.75	-0.189965	0.77544	0.895697	PREDICTED: LOW QUALITY PROTEIN: ral guanine nucleotide dissociation stimulator-like 2 [Equus asinus]	GO:0032485;GO:0014068;GO:0010667;GO:0005085;GO:0007264	regulation of Ral protein signal transduction;positive regulation of phosphatidylinositol 3-kinase signaling;negative regulation of cardiac muscle cell apoptotic process;guanyl-nucleotide exchange factor activity;small GTPase mediated signal transduction	K17636	RGL2	http://www.genome.jp/dbget-bin/www_bget?ko:K17636	Ras signaling pathway	ko04014	KOG3629(T)(Guanine-nucleotide releasing factor)	Ral	Ral guanine nucleotide dissociation stimulator-like 2 OS=Canis lupus familiaris OX=9615 GN=RGL2 PE=3 SV=1
ENSECAG00000000909	CSPP1	1528.72	1759.15	0.202557	0.563869	0.790333	centrosome and spindle pole-associated protein 1 isoform X7 [Equus caballus];centrosome and spindle pole-associated protein 1 [Equus caballus];PREDICTED: centrosome and spindle pole-associated protein 1 isoform X1 [Equus asinus];PREDICTED: centrosome and spindle pole-associated protein 1 isoform X2 [Equus asinus];centrosome and spindle pole-associated protein 1 isoform X9 [Equus caballus];centros…	-	-	K16771	CSPP1	http://www.genome.jp/dbget-bin/www_bget?ko:K16771	-	-	-	Centrosome	Centrosome and spindle pole-associated protein 1 OS=Homo sapiens OX=9606 GN=CSPP1 PE=1 SV=4
ENSECAG00000000916	BAHD1	1258.32	1461.39	0.215842	0.606174	0.818369	PREDICTED: bromo adjacent homology domain-containing 1 protein isoform X1 [Equus asinus]	GO:0003682	chromatin binding	-	-	-	-	-	-	Bromo	Bromo adjacent homology domain-containing 1 protein OS=Homo sapiens OX=9606 GN=BAHD1 PE=1 SV=2
ENSECAG00000000918	RORC	3418.93	2076.05	-0.719707	0.252348	0.556251	nuclear receptor ROR-gamma isoform X1 [Equus caballus]	GO:0008270;GO:0005634;GO:0004879;GO:0043565;GO:0007275	zinc ion binding;nucleus;nuclear receptor activity;sequence-specific DNA binding;multicellular organism development	K08534	NR1F3,RORC	http://www.genome.jp/dbget-bin/www_bget?ko:K08534	Circadian rhythm;Th17 cell differentiation	ko04710,ko04659	KOG4846(T)(Nuclear receptor)	Nuclear	Nuclear receptor ROR-gamma OS=Homo sapiens OX=9606 GN=RORC PE=1 SV=2
ENSECAG00000000922	ASIC2	10.4948	1.54414	-2.76481	0.184744	0.464833	acid-sensing ion channel 2 isoform X1 [Equus caballus];acid-sensing ion channel 2 [Equus caballus]	GO:0019229;GO:0007602;GO:0050915;GO:0051965;GO:0034765;GO:0043066;GO:0016021;GO:0043025;GO:0022839;GO:0005887;GO:0050896;GO:0050909;GO:0015280;GO:0007605;GO:0050974;GO:0003026;GO:0010447;GO:0043197;GO:0035418;GO:0005272;GO:0042391	regulation of vasoconstriction;phototransduction;sensory perception of sour taste;positive regulation of synapse assembly;regulation of ion transmembrane transport;negative regulation of apoptotic process;integral component of membrane;neuronal cell body;ion gated channel activity;integral component of plasma membrane;response to stimulus;sensory perception of taste;ligand-gated sodium channel ac…	K04828	ASIC2,ACCN1,BNAC1	http://www.genome.jp/dbget-bin/www_bget?ko:K04828	Inflammatory mediator regulation of TRP channels;Taste transduction	ko04750,ko04742	-	Acid-sensing;Acid-sensing	Acid-sensing ion channel 2 OS=Homo sapiens OX=9606 GN=ASIC2 PE=1 SV=1;Acid-sensing ion channel 2 OS=Mus musculus OX=10090 GN=Asic2 PE=1 SV=1
ENSECAG00000000924	GABRA2	339.414	74.8063	-2.18181	0.000583427	0.0064032	gamma-aminobutyric acid receptor subunit alpha-2 isoform X1 [Equus caballus]	GO:0007165;GO:1902711;GO:0043005;GO:0030425;GO:0034220;GO:0004890;GO:0045211;GO:0050877;GO:0045202;GO:0034707;GO:0030659;GO:0005230;GO:0005237;GO:0051932;GO:0032590;GO:0007268;GO:0042391;GO:0022851;GO:0005254;GO:0030594;GO:0005887;GO:1902476;GO:0007214;GO:0006821;GO:0098794;GO:1904315;GO:0060078	signal transduction;GABA-A receptor complex;neuron projection;dendrite;ion transmembrane transport;GABA-A receptor activity;postsynaptic membrane;nervous system process;synapse;chloride channel complex;cytoplasmic vesicle membrane;extracellular ligand-gated ion channel activity;inhibitory extracellular ligand-gated ion channel activity;synaptic transmission, GABAergic;dendrite membrane;chemical s…	K05175	GABRA	http://www.genome.jp/dbget-bin/www_bget?ko:K05175	Neuroactive ligand-receptor interaction;GABAergic synapse;Retrograde endocannabinoid signaling;Taste transduction	ko04080,ko04727,ko04723,ko04742	KOG3643(T)(GABA receptor);KOG3642(T)(GABA receptor)	Gamma-aminobutyric	Gamma-aminobutyric acid receptor subunit alpha-2 OS=Pongo abelii OX=9601 GN=GABRA2 PE=2 SV=2
ENSECAG00000000925	NEIL1	455.699	200.149	-1.18701	0.099607	0.317797	PREDICTED: endonuclease 8-like 1 isoform X5 [Equus asinus];endonuclease 8-like 1 isoform X3 [Equus caballus]	-	-	K10567	NEIL1	http://www.genome.jp/dbget-bin/www_bget?ko:K10567	Base excision repair	ko03410	-	Endonuclease	Endonuclease 8-like 1 OS=Homo sapiens OX=9606 GN=NEIL1 PE=1 SV=3
ENSECAG00000000931	TMEM119	150.399	125.346	-0.262873	0.763921	0.889449	transmembrane protein 119 [Equus caballus]	GO:0045669;GO:0001649;GO:1903012;GO:0005886;GO:0001958;GO:0045779;GO:0001934;GO:0001503;GO:0010628;GO:0033690;GO:0030501;GO:0048515;GO:0010832;GO:0005783;GO:0016021	positive regulation of osteoblast differentiation;osteoblast differentiation;positive regulation of bone development;plasma membrane;endochondral ossification;negative regulation of bone resorption;positive regulation of protein phosphorylation;ossification;positive regulation of gene expression;positive regulation of osteoblast proliferation;positive regulation of bone mineralization;spermatid d…	-	-	-	-	-	-	Transmembrane	Transmembrane protein 119 OS=Homo sapiens OX=9606 GN=TMEM119 PE=1 SV=1
ENSECAG00000000933	MRPS15	874.531	914.456	0.0644045	0.851628	0.934573	28S ribosomal protein S15, mitochondrial [Equus caballus]	GO:0005654;GO:0005763;GO:0006412;GO:0003735;GO:0005730;GO:0005840	nucleoplasm;mitochondrial small ribosomal subunit;translation;structural constituent of ribosome;nucleolus;ribosome	K02956	RP-S15,MRPS15,rpsO	http://www.genome.jp/dbget-bin/www_bget?ko:K02956	Ribosome	ko03010	KOG2815(J)(Mitochondrial/choloroplast ribosomal protein S15)	28S	28S ribosomal protein S15, mitochondrial OS=Bos taurus OX=9913 GN=MRPS15 PE=1 SV=3
ENSECAG00000000934	PCNX1	8690.57	6559.69	-0.405824	0.135546	0.387134	pecanex-like protein 1 isoform X1 [Equus caballus];pecanex-like protein 1 isoform X9 [Equus caballus];pecanex-like protein 1 isoform X6 [Equus caballus];pecanex-like protein 1 isoform X5 [Equus caballus]	-	-	-	-	-	-	-	KOG3604(S)(Pecanex)	Pecanex-like	Pecanex-like protein 1 OS=Homo sapiens OX=9606 GN=PCNX1 PE=1 SV=2
ENSECAG00000000939	FAH	968.436	824.857	-0.231514	0.465149	0.735188	fumarylacetoacetase isoform X1 [Equus caballus]	GO:0046872;GO:0004334;GO:0006559;GO:0006572;GO:1902000	metal ion binding;fumarylacetoacetase activity;L-phenylalanine catabolic process;tyrosine catabolic process;homogentisate catabolic process	K01555	FAH,fahA	http://www.genome.jp/dbget-bin/www_bget?ko:K01555	Tyrosine metabolism;Styrene degradation	ko00350,ko00643	-	Fumarylacetoacetase;Fumarylacetoacetase	Fumarylacetoacetase OS=Bos taurus OX=9913 GN=FAH PE=2 SV=1;Fumarylacetoacetase OS=Homo sapiens OX=9606 GN=FAH PE=1 SV=2
ENSECAG00000000940	CRY2	1074.82	681.802	-0.656665	0.179654	0.456917	cryptochrome-2 [Equus caballus]	GO:0042593;GO:0005634;GO:0018298;GO:0000976;GO:0006606;GO:0045892;GO:0014823;GO:0050896;GO:0005739;GO:0000166;GO:0009881;GO:0071949;GO:0032922;GO:0005737;GO:0035257;GO:0043153;GO:0048511;GO:0019901;GO:2000850;GO:0016607;GO:2000323;GO:0003677;GO:0005829;GO:0032868;GO:0042754;GO:0019915	glucose homeostasis;nucleus;protein-chromophore linkage;transcription cis-regulatory region binding;protein import into nucleus;negative regulation of transcription, DNA-templated;response to activity;response to stimulus;mitochondrion;nucleotide binding;photoreceptor activity;FAD binding;circadian regulation of gene expression;cytoplasm;nuclear receptor binding;entrainment of circadian clock by …	K02295	CRY	http://www.genome.jp/dbget-bin/www_bget?ko:K02295	Circadian rhythm	ko04710	KOG0133(LT)(Deoxyribodipyrimidine photolyase/cryptochrome)	Cryptochrome-2	Cryptochrome-2 OS=Homo sapiens OX=9606 GN=CRY2 PE=1 SV=2
ENSECAG00000000941	FAM187A	5.58846	0.385669	-3.85702	0.0675334	0.246846	Ig-like V-type domain-containing protein FAM187A [Equus caballus]	GO:0016021	integral component of membrane	-	-	-	-	-	-	Ig-like	Ig-like V-type domain-containing protein FAM187A OS=Bos taurus OX=9913 GN=FAM187A PE=2 SV=2
ENSECAG00000000942	ACKR3	733.077	473.57	-0.630386	0.144312	0.401105	atypical chemokine receptor 3 [Equus caballus]	GO:0007155;GO:0055037;GO:0009897;GO:0001570;GO:0019722;GO:0001525;GO:0005769;GO:0031623;GO:0048471;GO:0016494;GO:0070374;GO:0016021;GO:0007204;GO:1902230;GO:0005044;GO:0019958;GO:0016493;GO:0005905;GO:0009986;GO:0043231;GO:0006955;GO:0019957;GO:0015026;GO:0060326;GO:0005768;GO:0008285;GO:0005886	cell adhesion;recycling endosome;external side of plasma membrane;vasculogenesis;calcium-mediated signaling;angiogenesis;early endosome;receptor internalization;perinuclear region of cytoplasm;C-X-C chemokine receptor activity;positive regulation of ERK1 and ERK2 cascade;integral component of membrane;positive regulation of cytosolic calcium ion concentration;negative regulation of intrinsic apop…	K04304	CXCR7,ACKR3,RDC1	http://www.genome.jp/dbget-bin/www_bget?ko:K04304	Cytokine-cytokine receptor interaction	ko04060	-	Atypical	Atypical chemokine receptor 3 OS=Canis lupus familiaris OX=9615 GN=ACKR3 PE=2 SV=1
ENSECAG00000000943	PTGES	425.713	598.647	0.491825	0.48442	0.747736	PREDICTED: prostaglandin E synthase [Equus przewalskii]	GO:0050727;GO:0008285;GO:0031620;GO:0004602;GO:0005641;GO:0004364;GO:0016021;GO:0048471;GO:0004667;GO:0050220;GO:0001516;GO:0032308;GO:0019233;GO:0043295	regulation of inflammatory response;negative regulation of cell population proliferation;regulation of fever generation;glutathione peroxidase activity;nuclear envelope lumen;glutathione transferase activity;integral component of membrane;perinuclear region of cytoplasm;prostaglandin-D synthase activity;prostaglandin-E synthase activity;prostaglandin biosynthetic process;positive regulation of pr…	K15729	PTGES	http://www.genome.jp/dbget-bin/www_bget?ko:K15729	Arachidonic acid metabolism	ko00590	-	Prostaglandin	Prostaglandin E synthase OS=Equus caballus OX=9796 GN=PTGES PE=2 SV=1
ENSECAG00000000949	GPR84	273.836	29.4627	-3.21635	5.87e-09	2.43e-07	G-protein coupled receptor 84 [Equus caballus]	GO:0007218;GO:0016021;GO:0005887;GO:0001604;GO:0004930;GO:0008528	neuropeptide signaling pathway;integral component of membrane;integral component of plasma membrane;urotensin II receptor activity;G protein-coupled receptor activity;G protein-coupled peptide receptor activity	K08421	GPR84	http://www.genome.jp/dbget-bin/www_bget?ko:K08421	-	-	KOG3656(R)(FOG: 7 transmembrane receptor)	G-protein	G-protein coupled receptor 84 OS=Homo sapiens OX=9606 GN=GPR84 PE=2 SV=1
ENSECAG00000000951	SCUBE1	9.6826	2.56662	-1.91552	0.267766	0.574213	signal peptide, CUB and EGF-like domain-containing protein 1 isoform X1 [Equus caballus];signal peptide, CUB and EGF-like domain-containing protein 1 isoform X2 [Equus caballus]	-	-	-	-	-	-	-	KOG1217(T)(Fibrillins and related proteins containing Ca2+-binding EGF-like domains)	Signal;Signal	Signal peptide, CUB and EGF-like domain-containing protein 1 OS=Homo sapiens OX=9606 GN=SCUBE1 PE=1 SV=3;Signal peptide, CUB and EGF-like domain-containing protein 1 OS=Mus musculus OX=10090 GN=Scube1 PE=2 SV=2
ENSECAG00000000953	MMP2	11090.4	11687.8	0.0756835	0.870575	0.938978	72 kDa type IV collagenase [Equus caballus]	GO:0030574;GO:0031012;GO:0005576;GO:0008270;GO:0004222	collagen catabolic process;extracellular matrix;extracellular region;zinc ion binding;metalloendopeptidase activity	K01398	MMP2	http://www.genome.jp/dbget-bin/www_bget?ko:K01398	Estrogen signaling pathway;GnRH signaling pathway;Leukocyte transendothelial migration	ko04915,ko04912,ko04670	KOG1565(OW)(Gelatinase A and related matrix metalloproteases)	72	72 kDa type IV collagenase OS=Bos taurus OX=9913 GN=MMP2 PE=2 SV=1
ENSECAG00000000954	NPR1	1417.49	1604.83	0.179082	0.705669	0.863289	atrial natriuretic peptide receptor 1 isoform X1 [Equus caballus]	GO:0035556;GO:0016021;GO:0004672;GO:0005524;GO:0004383	intracellular signal transduction;integral component of membrane;protein kinase activity;ATP binding;guanylate cyclase activity	K12323	ANPRA,NPR1	http://www.genome.jp/dbget-bin/www_bget?ko:K12323	cAMP signaling pathway;cGMP - PKG signaling pathway;Purine metabolism;Vascular smooth muscle contraction;Aldosterone synthesis and secretion;Oxytocin signaling pathway;Regulation of lipolysis in adipocyte;Renin secretion	ko04024,ko04022,ko00230,ko04270,ko04925,ko04921,ko04923,ko04924	KOG1023(T)(Natriuretic peptide receptor, guanylate cyclase)	Atrial	Atrial natriuretic peptide receptor 1 OS=Homo sapiens OX=9606 GN=NPR1 PE=1 SV=1
ENSECAG00000000960	PNMA5	36.602	13.42	-1.44754	0.0876446	0.292047	paraneoplastic antigen-like protein 5 [Equus caballus]	GO:0042802	identical protein binding	-	-	-	-	-	-	Paraneoplastic	Paraneoplastic antigen-like protein 5 OS=Homo sapiens OX=9606 GN=PNMA5 PE=1 SV=2
ENSECAG00000000962	TMEM145	175.701	44.449	-1.9829	1.43e-05	0.000269387	transmembrane protein 145 isoform X4 [Equus caballus];PREDICTED: transmembrane protein 145 [Oryctolagus cuniculus]	GO:0007186;GO:0019236;GO:0016021	G protein-coupled receptor signaling pathway;response to pheromone;integral component of membrane	-	-	-	-	-	-	Transmembrane;Transmembrane	Transmembrane protein 145 OS=Mus musculus OX=10090 GN=Tmem145 PE=1 SV=1;Transmembrane protein 145 OS=Homo sapiens OX=9606 GN=TMEM145 PE=2 SV=2
ENSECAG00000000963	CMC2	62.008	92.7231	0.580474	0.250892	0.554049	Hypothetical predicted protein [Lynx pardinus];COX assembly mitochondrial protein 2 homolog [Equus caballus]	GO:0005739	mitochondrion	K18172	CMC2	http://www.genome.jp/dbget-bin/www_bget?ko:K18172	-	-	-	COX	COX assembly mitochondrial protein 2 homolog OS=Bos taurus OX=9913 GN=CMC2 PE=3 SV=1
ENSECAG00000000964	CAMK2N1	26.5696	32.2978	0.281659	0.785057	0.90116	calcium/calmodulin-dependent protein kinase II inhibitor 1 [Macaca mulatta]	GO:0008427;GO:0055074;GO:0016301;GO:0035774;GO:0070373;GO:0006469;GO:0045861;GO:0010628;GO:1904030;GO:0008285;GO:0045786;GO:0014069;GO:0030425;GO:0019901;GO:0003084;GO:0043025;GO:0004860	calcium-dependent protein kinase inhibitor activity;calcium ion homeostasis;kinase activity;positive regulation of insulin secretion involved in cellular response to glucose stimulus;negative regulation of ERK1 and ERK2 cascade;negative regulation of protein kinase activity;negative regulation of proteolysis;positive regulation of gene expression;negative regulation of cyclin-dependent protein ki…	-	-	-	-	-	-	Calcium/calmodulin-dependent	Calcium/calmodulin-dependent protein kinase II inhibitor 1 OS=Homo sapiens OX=9606 GN=CAMK2N1 PE=1 SV=1
ENSECAG00000000965	ATG2B	7995.18	8426.17	0.075746	0.82901	0.923521	autophagy-related protein 2 homolog B isoform X1 [Equus caballus];autophagy-related protein 2 homolog B isoform X2 [Equus caballus]	GO:0034045;GO:0006914;GO:0005811;GO:0005789	phagophore assembly site membrane;autophagy;lipid droplet;endoplasmic reticulum membrane	K17906	ATG2	http://www.genome.jp/dbget-bin/www_bget?ko:K17906	Autophagy - animal;Autophagy - other eukaryotes;Autophagy - yeast	ko04140,ko04136,ko04138	KOG2993(U)(Cytoplasm to vacuole targeting protein)	Autophagy-related	Autophagy-related protein 2 homolog B OS=Homo sapiens OX=9606 GN=ATG2B PE=1 SV=5
ENSECAG00000000967	LTA	12.8514	2.86484	-2.1654	0.279726	0.588908	lymphotoxin-alpha [Equus caballus]	GO:0032729;GO:0005615;GO:0016020;GO:0048535;GO:0050830;GO:0002876;GO:0006955;GO:0002925;GO:0005125;GO:0005164;GO:0006959	positive regulation of interferon-gamma production;extracellular space;membrane;lymph node development;defense response to Gram-positive bacterium;positive regulation of chronic inflammatory response to antigenic stimulus;immune response;positive regulation of humoral immune response mediated by circulating immunoglobulin;cytokine activity;tumor necrosis factor receptor binding;humoral immune res…	K05468	LTA,TNFB	http://www.genome.jp/dbget-bin/www_bget?ko:K05468	NF-kappa B signaling pathway;TNF signaling pathway;Cytokine-cytokine receptor interaction	ko04064,ko04668,ko04060	-	Lymphotoxin-alpha	Lymphotoxin-alpha OS=Canis lupus familiaris OX=9615 GN=LTA PE=3 SV=1
ENSECAG00000000971	SUCO	3943.54	9468.37	1.26362	0.01012	0.0634536	SUN domain-containing ossification factor isoform X2 [Equus caballus];SUN domain-containing ossification factor isoform X1 [Equus caballus]	GO:0005791;GO:0045669;GO:0046850;GO:0016020;GO:0032967	rough endoplasmic reticulum;positive regulation of osteoblast differentiation;regulation of bone remodeling;membrane;positive regulation of collagen biosynthetic process	-	-	-	-	-	KOG1396(S)(Uncharacterized conserved protein)	SUN	SUN domain-containing ossification factor OS=Homo sapiens OX=9606 GN=SUCO PE=1 SV=1
ENSECAG00000000972	PKHD1L1	608.651	1137.2	0.901792	0.0861707	0.289081	fibrocystin-L [Equus caballus]	GO:0016020	membrane	-	-	-	-	-	-	Fibrocystin-L	Fibrocystin-L OS=Homo sapiens OX=9606 GN=PKHD1L1 PE=2 SV=2
ENSECAG00000000973	FSTL5	3.10346	3.0411	-0.0292835	0.992281	0.996916	follistatin-related protein 5 isoform X1 [Equus caballus];follistatin-related protein 5 isoform X4 [Equus caballus]	GO:0005509;GO:0005576;GO:0007275;GO:0030154	calcium ion binding;extracellular region;multicellular organism development;cell differentiation	-	-	-	-	-	KOG4222(T)(Axon guidance receptor Dscam)	Follistatin-related	Follistatin-related protein 5 OS=Homo sapiens OX=9606 GN=FSTL5 PE=2 SV=2
ENSECAG00000000974	ADAR	6737.3	8055.67	0.257834	0.316922	0.626799	double-stranded RNA-specific adenosine deaminase isoform X6 [Equus caballus];PREDICTED: double-stranded RNA-specific adenosine deaminase isoform X4 [Equus przewalskii]	GO:0035455;GO:0008251;GO:0098586;GO:0043066;GO:1900369;GO:0005737;GO:0005730;GO:0003726;GO:0005654;GO:0051607;GO:0044530;GO:0006382;GO:0003725;GO:0044387;GO:0006396;GO:0031054;GO:0035280;GO:0060216;GO:0002244;GO:0002566;GO:0001649;GO:0030218;GO:0061484;GO:0045070;GO:0060339	response to interferon-alpha;tRNA-specific adenosine deaminase activity;cellular response to virus;negative regulation of apoptotic process;negative regulation of RNA interference;cytoplasm;nucleolus;double-stranded RNA adenosine deaminase activity;nucleoplasm;defense response to virus;supraspliceosomal complex;adenosine to inosine editing;double-stranded RNA binding;negative regulation of protei…	K12968	ADAR,ADAR1	http://www.genome.jp/dbget-bin/www_bget?ko:K12968	Cytosolic DNA-sensing pathway	ko04623	KOG2777(A)(tRNA-specific adenosine deaminase 1)	Double-stranded	Double-stranded RNA-specific adenosine deaminase OS=Homo sapiens OX=9606 GN=ADAR PE=1 SV=4
ENSECAG00000000977	S100Z	5.16199	2.49829	-1.04699	0.534888	0.775151	protein S100-Z isoform X1 [Mesocricetus auratus]	GO:0005509;GO:0048306;GO:0042803	calcium ion binding;calcium-dependent protein binding;protein homodimerization activity	-	-	-	-	-	-	Protein	Protein S100-Z OS=Homo sapiens OX=9606 GN=S100Z PE=1 SV=4
ENSECAG00000000980	OR51E1	24.5443	17.9873	-0.448408	0.605543	0.818238	olfactory receptor 51E1 isoform X1 [Bubalus bubalis];olfactory receptor 51E1 isoform X1 [Ovis aries];olfactory receptor family 51 subfamily E member 1 [Equus caballus]	GO:0004930;GO:0004984;GO:0005886;GO:0016021	G protein-coupled receptor activity;olfactory receptor activity;plasma membrane;integral component of membrane	K04257	OLFR	http://www.genome.jp/dbget-bin/www_bget?ko:K04257	Olfactory transduction	ko04740	-	Olfactory	Olfactory receptor 51E1 OS=Homo sapiens OX=9606 GN=OR51E1 PE=1 SV=1
ENSECAG00000000982	CHST2	164.93	41.7982	-1.98034	0.00239417	0.0204371	carbohydrate sulfotransferase 2 [Equus caballus]	GO:0005802;GO:0006790;GO:0005975;GO:0016021;GO:0006044;GO:0005654;GO:0000139;GO:0005829;GO:0008146;GO:0001517	trans-Golgi network;sulfur compound metabolic process;carbohydrate metabolic process;integral component of membrane;N-acetylglucosamine metabolic process;nucleoplasm;Golgi membrane;cytosol;sulfotransferase activity;N-acetylglucosamine 6-O-sulfotransferase activity	K04745	CHST2	http://www.genome.jp/dbget-bin/www_bget?ko:K04745	Glycosaminoglycan biosynthesis - keratan sulfate	ko00533	-	Carbohydrate	Carbohydrate sulfotransferase 2 OS=Homo sapiens OX=9606 GN=CHST2 PE=1 SV=2
ENSECAG00000000984	THEMIS	281.206	107.733	-1.38416	0.00195634	0.0174255	protein THEMIS isoform X1 [Equus caballus];protein THEMIS isoform X2 [Equus caballus]	-	-	-	-	-	-	-	-	Protein	Protein THEMIS OS=Homo sapiens OX=9606 GN=THEMIS PE=1 SV=3
ENSECAG00000000987	PSMB3	1023.12	1794.85	0.810894	0.00311494	0.0252249	PREDICTED: proteasome subunit beta type-3 [Equus przewalskii];proteasome 20S subunit beta 3 [Rousettus aegyptiacus]	GO:0004175;GO:0000502;GO:0005737;GO:0019774;GO:0005634;GO:0004298;GO:0043161;GO:0010499;GO:0005839	endopeptidase activity;proteasome complex;cytoplasm;proteasome core complex, beta-subunit complex;nucleus;threonine-type endopeptidase activity;proteasome-mediated ubiquitin-dependent protein catabolic process;proteasomal ubiquitin-independent protein catabolic process;proteasome core complex	K02735	PSMB3	http://www.genome.jp/dbget-bin/www_bget?ko:K02735	Proteasome	ko03050	KOG0179(O)(20S proteasome, regulatory subunit beta type PSMB1/PRE7);KOG0180(O)(20S proteasome, regulatory subunit beta type PSMB3/PUP3)	Proteasome	Proteasome subunit beta type-3 OS=Bos taurus OX=9913 GN=PSMB3 PE=1 SV=3
ENSECAG00000000991	PNMA3	45.1934	37.4773	-0.270097	0.665436	0.843136	paraneoplastic antigen Ma3 [Equus caballus]	GO:0008270;GO:0003676	zinc ion binding;nucleic acid binding	-	-	-	-	-	-	Paraneoplastic	Paraneoplastic antigen Ma3 OS=Homo sapiens OX=9606 GN=PNMA3 PE=1 SV=3
ENSECAG00000000993	TAAR1	13.1599	3.68978	-1.83454	0.187526	0.469379	PREDICTED: trace amine-associated receptor 1 [Equus przewalskii]	GO:0016021;GO:0001594;GO:0005886	integral component of membrane;trace-amine receptor activity;plasma membrane	K05051	TAAR	http://www.genome.jp/dbget-bin/www_bget?ko:K05051	Neuroactive ligand-receptor interaction	ko04080	KOG3656(R)(FOG: 7 transmembrane receptor)	Trace	Trace amine-associated receptor 1 OS=Macaca mulatta OX=9544 GN=TAAR1 PE=3 SV=1
ENSECAG00000001005	MEIOB	13.5867	171.043	3.65409	1.46e-07	4.52e-06	PREDICTED: meiosis-specific with OB domain-containing protein isoform X1 [Equus przewalskii];PREDICTED: meiosis-specific with OB domain-containing protein isoform X3 [Equus przewalskii];PREDICTED: meiosis-specific with OB domain-containing protein isoform X2 [Equus przewalskii]	-	-	K22420	MEIOB	http://www.genome.jp/dbget-bin/www_bget?ko:K22420	-	-	-	Meiosis-specific;Meiosis-specific	Meiosis-specific with OB domain-containing protein OS=Macaca fascicularis OX=9541 GN=MEIOB PE=2 SV=1;Meiosis-specific with OB domain-containing protein OS=Homo sapiens OX=9606 GN=MEIOB PE=2 SV=3
ENSECAG00000001013	PIGB	451.004	987.588	1.13077	0.00244782	0.0207896	GPI mannosyltransferase 3 isoform X3 [Equus caballus];GPI mannosyltransferase 3 isoform X1 [Equus caballus]	GO:0005789;GO:0016021;GO:0004376;GO:0006506;GO:0000026	endoplasmic reticulum membrane;integral component of membrane;glycolipid mannosyltransferase activity;GPI anchor biosynthetic process;alpha-1,2-mannosyltransferase activity	K05286	PIGB	http://www.genome.jp/dbget-bin/www_bget?ko:K05286	Glycosylphosphatidylinositol(GPI)-anchor biosynthesis	ko00563	KOG1771(MO)(GPI-alpha-mannosyltransferase III (GPI10/PIG-B) involved in glycosylphosphatidylinositol anchor biosynthesis);KOG2516(MU)(Protein involved in dolichol pathway for N-glycosylation (mannosyltransferase family))	GPI	GPI mannosyltransferase 3 OS=Bos taurus OX=9913 GN=PIGB PE=2 SV=1
ENSECAG00000001014	ABCC3	198.507	158.647	-0.323372	0.538142	0.777736	canalicular multispecific organic anion transporter 2 isoform X1 [Equus caballus];canalicular multispecific organic anion transporter 2 isoform X2 [Equus caballus]	GO:0042626;GO:0005524;GO:0016021	ATPase-coupled transmembrane transporter activity;ATP binding;integral component of membrane	K05667	ABCC3	http://www.genome.jp/dbget-bin/www_bget?ko:K05667	ABC transporters;Bile secretion	ko02010,ko04976	KOG0054(Q)(Multidrug resistance-associated protein/mitoxantrone resistance protein, ABC superfamily)	ATP-binding	ATP-binding cassette sub-family C member 3 OS=Homo sapiens OX=9606 GN=ABCC3 PE=1 SV=3
ENSECAG00000001018	SOX12	107.303	16.4925	-2.70181	3.15e-06	7.06e-05	transcription factor SOX-12 [Equus caballus]	GO:0045165;GO:0000981;GO:0003677;GO:0005634	cell fate commitment;DNA-binding transcription factor activity, RNA polymerase II-specific;DNA binding;nucleus	K09268	SOX4_11_12	http://www.genome.jp/dbget-bin/www_bget?ko:K09268	-	-	KOG0527(K)(HMG-box transcription factor)	Transcription	Transcription factor SOX-12 OS=Homo sapiens OX=9606 GN=SOX12 PE=2 SV=2
ENSECAG00000001021	ARL4D	113.89	56.7843	-1.00408	0.163383	0.43266	ADP-ribosylation factor-like protein 4D [Equus caballus]	GO:0005737;GO:0005525;GO:0005634;GO:0016192;GO:0005886;GO:0006886	cytoplasm;GTP binding;nucleus;vesicle-mediated transport;plasma membrane;intracellular protein transport	K07945	ARL4	http://www.genome.jp/dbget-bin/www_bget?ko:K07945	-	-	KOG0070(U)(GTP-binding ADP-ribosylation factor Arf1)	ADP-ribosylation	ADP-ribosylation factor-like protein 4D OS=Homo sapiens OX=9606 GN=ARL4D PE=1 SV=2
ENSECAG00000001022	UCN2	43.3776	10.6966	-2.0198	0.0136955	0.079375	PREDICTED: urocortin-2 isoform X2 [Equus przewalskii]	GO:0007586;GO:0051431;GO:0005615;GO:0005179	digestion;corticotropin-releasing hormone receptor 2 binding;extracellular space;hormone activity	K05257	UCN2_3	http://www.genome.jp/dbget-bin/www_bget?ko:K05257	Neuroactive ligand-receptor interaction	ko04080	-	Urocortin-2	Urocortin-2 OS=Homo sapiens OX=9606 GN=UCN2 PE=1 SV=1
ENSECAG00000001031	HPDL	18.0148	5.5989	-1.68597	0.203549	0.491721	4-hydroxyphenylpyruvate dioxygenase-like protein [Equus caballus]	GO:0046872;GO:0003868;GO:0009072	metal ion binding;4-hydroxyphenylpyruvate dioxygenase activity;aromatic amino acid family metabolic process	-	-	-	-	-	KOG0638(E)(4-hydroxyphenylpyruvate dioxygenase)	4-hydroxyphenylpyruvate	4-hydroxyphenylpyruvate dioxygenase-like protein OS=Homo sapiens OX=9606 GN=HPDL PE=1 SV=1
ENSECAG00000001033	SCGN	10545.6	409.836	-4.68546	4.89e-18	6.87e-16	secretagogin [Equus caballus]	GO:0030658;GO:0043195;GO:0099509;GO:0005634;GO:0051480;GO:0043005;GO:0030425;GO:0005509;GO:1900271;GO:0005576;GO:0045202;GO:0005829	transport vesicle membrane;terminal bouton;regulation of presynaptic cytosolic calcium ion concentration;nucleus;regulation of cytosolic calcium ion concentration;neuron projection;dendrite;calcium ion binding;regulation of long-term synaptic potentiation;extracellular region;synapse;cytosol	-	-	-	-	-	KOG0027(T)(Calmodulin and related proteins (EF-Hand superfamily))	Secretagogin	Secretagogin OS=Sus scrofa OX=9823 GN=SCGN PE=2 SV=1
ENSECAG00000001034	UNC45B	1.01104	3.544	1.80954	0.57133	0.795988	protein unc-45 homolog B [Equus caballus]	GO:0030154;GO:0007517	cell differentiation;muscle organ development	K21991	UNC45	http://www.genome.jp/dbget-bin/www_bget?ko:K21991	-	-	KOG4151(ODR)(Myosin assembly protein/sexual cycle protein and related proteins)	Protein	Protein unc-45 homolog B OS=Homo sapiens OX=9606 GN=UNC45B PE=1 SV=1
ENSECAG00000001035	ZCCHC3	368.205	226.427	-0.701459	0.191432	0.474457	zinc finger CCHC domain-containing protein 3 [Equus caballus]	GO:0003723;GO:0003690;GO:0002218;GO:0008270	RNA binding;double-stranded DNA binding;activation of innate immune response;zinc ion binding	-	-	-	-	-	-	Zinc	Zinc finger CCHC domain-containing protein 3 OS=Homo sapiens OX=9606 GN=ZCCHC3 PE=1 SV=2
ENSECAG00000001037	HSPA1A	7368.79	6057.14	-0.282791	0.457671	0.732237	heat shock 70 kDa protein 1B [Pteropus alecto]	GO:0051085;GO:0070062;GO:0016192;GO:0051082;GO:0005634;GO:0005886;GO:1901673;GO:0031072;GO:0005524;GO:0005829;GO:0034620;GO:0044183;GO:0042026;GO:0031625;GO:0032436;GO:0005737;GO:0051787;GO:0016887	chaperone cofactor-dependent protein refolding;extracellular exosome;vesicle-mediated transport;unfolded protein binding;nucleus;plasma membrane;regulation of mitotic spindle assembly;heat shock protein binding;ATP binding;cytosol;cellular response to unfolded protein;protein folding chaperone;protein refolding;ubiquitin protein ligase binding;positive regulation of proteasomal ubiquitin-dependen…	K03283	HSPA1s	http://www.genome.jp/dbget-bin/www_bget?ko:K03283	Endocytosis;MAPK signaling pathway;Protein processing in endoplasmic reticulum;Spliceosome;Longevity regulating pathway - multiple species;Estrogen signaling pathway;Antigen processing and presentation	ko04144,ko04010,ko04141,ko03040,ko04213,ko04915,ko04612	KOG0101(O)(Molecular chaperones HSP70/HSC70, HSP70 superfamily)	Heat	Heat shock 70 kDa protein 1 OS=Canis lupus familiaris OX=9615 GN=HSPA1 PE=2 SV=1
ENSECAG00000001039	KCTD18	339.871	323.895	-0.0694617	0.843007	0.930305	BTB/POZ domain-containing protein KCTD18 [Equus caballus]	GO:0051260	protein homooligomerization	K21921	KCTD18	http://www.genome.jp/dbget-bin/www_bget?ko:K21921	-	-	KOG2714(R)(SETA binding protein SB1 and related proteins, contain BTB/POZ domain)	BTB/POZ	BTB/POZ domain-containing protein KCTD18 OS=Bos taurus OX=9913 GN=KCTD18 PE=2 SV=1
ENSECAG00000001041	CENPN	13.21	11.9777	-0.141279	0.876858	0.94233	centromere protein N isoform X2 [Equus caballus]	GO:0005654;GO:0051382;GO:0007059	nucleoplasm;kinetochore assembly;chromosome segregation	K11506	CENPN	http://www.genome.jp/dbget-bin/www_bget?ko:K11506	-	-	-	Centromere	Centromere protein N OS=Bos taurus OX=9913 GN=CENPN PE=2 SV=1
ENSECAG00000001042	PHF1	1699.2	973.47	-0.803646	0.229186	0.52611	PHD finger protein 1 isoform X1 [Equus caballus];PHD finger protein 1 isoform X6 [Mustela erminea]	GO:0005634;GO:0006355;GO:0061086;GO:0035064;GO:0035098;GO:1990226;GO:0031060;GO:0042802;GO:0006325;GO:0046872;GO:0001226;GO:0061087;GO:0003682;GO:0035861;GO:0005813;GO:0006974;GO:0003677	nucleus;regulation of transcription, DNA-templated;negative regulation of histone H3-K27 methylation;methylated histone binding;ESC/E(Z) complex;histone methyltransferase binding;regulation of histone methylation;identical protein binding;chromatin organization;metal ion binding;transcription corepressor binding;positive regulation of histone H3-K27 methylation;chromatin binding;site of double-st…	K11467	PHF1,PCL1	http://www.genome.jp/dbget-bin/www_bget?ko:K11467	-	-	-	PHD	PHD finger protein 1 OS=Homo sapiens OX=9606 GN=PHF1 PE=1 SV=3
ENSECAG00000001043	NUDT21	1663.19	2979	0.840878	0.00853198	0.055865	PREDICTED: LOW QUALITY PROTEIN: cleavage and polyadenylation specificity factor subunit 5 [Chlamydotis macqueenii];cleavage and polyadenylation specificity factor subunit 5 [Rattus norvegicus]	GO:0042802;GO:0098789;GO:0003729;GO:0005737;GO:0010608;GO:0035925;GO:0006379;GO:0003682;GO:0042826;GO:2000975;GO:0031439;GO:0051290;GO:0034451;GO:0030154;GO:0042382;GO:0005847;GO:0005813;GO:0042803;GO:1900365;GO:0006397;GO:0005849;GO:0005634;GO:0051262;GO:0110104;GO:0006378;GO:0016787;GO:0016604;GO:1990120;GO:2000738	identical protein binding;pre-mRNA cleavage required for polyadenylation;mRNA binding;cytoplasm;posttranscriptional regulation of gene expression;mRNA 3'-UTR AU-rich region binding;mRNA cleavage;chromatin binding;histone deacetylase binding;positive regulation of pro-B cell differentiation;positive regulation of mRNA cleavage;protein heterotetramerization;centriolar satellite;cell differentiation…	K14397	NUDT21,CPSF5,CFIM25	http://www.genome.jp/dbget-bin/www_bget?ko:K14397	mRNA surveillance pathway	ko03015	KOG1689(A)(mRNA cleavage factor I subunit)	Cleavage;Cleavage	Cleavage and polyadenylation specificity factor subunit 5 OS=Bos taurus OX=9913 GN=NUDT21 PE=2 SV=1;Cleavage and polyadenylation specificity factor subunit 5 OS=Mus musculus OX=10090 GN=Nudt21 PE=1 SV=1
ENSECAG00000001057	C8H12orf65	68.3203	58.3162	-0.228417	0.625842	0.82473	PREDICTED: probable peptide chain release factor C12orf65 homolog, mitochondrial isoform X3 [Equus przewalskii]	-	-	K23498	COXPD7	http://www.genome.jp/dbget-bin/www_bget?ko:K23498	-	-	KOG2726(J)(Mitochondrial polypeptide chain release factor)	Mitochondrial	Mitochondrial translation release factor in rescue OS=Homo sapiens OX=9606 GN=MTRFR PE=1 SV=1
ENSECAG00000001058	SLC7A7	706.298	766.888	0.118739	0.711952	0.867424	Y+L amino acid transporter 1 isoform X1 [Equus caballus]	-	-	K13867	SLC7A7	http://www.genome.jp/dbget-bin/www_bget?ko:K13867	Protein digestion and absorption	ko04974	KOG1287(E)(Amino acid transporters)	Y+L	Y+L amino acid transporter 1 OS=Homo sapiens OX=9606 GN=SLC7A7 PE=1 SV=2
ENSECAG00000001064	RET	330.679	278.096	-0.249851	0.591888	0.808898	proto-oncogene tyrosine-protein kinase receptor Ret [Equus caballus]	-	-	K05126	RET	http://www.genome.jp/dbget-bin/www_bget?ko:K05126	Endocytosis	ko04144	-	Proto-oncogene	Proto-oncogene tyrosine-protein kinase receptor Ret OS=Homo sapiens OX=9606 GN=RET PE=1 SV=3
ENSECAG00000001066	CHST12	292.951	162.593	-0.849396	0.169517	0.441994	carbohydrate sulfotransferase 12 [Equus caballus]	GO:0016051;GO:0016021;GO:0000139;GO:0008146	carbohydrate biosynthetic process;integral component of membrane;Golgi membrane;sulfotransferase activity	K04742	CHST12	http://www.genome.jp/dbget-bin/www_bget?ko:K04742	Glycosaminoglycan biosynthesis - chondroitin sulfate / dermatan sulfate	ko00532	-	Carbohydrate	Carbohydrate sulfotransferase 12 OS=Mus musculus OX=10090 GN=Chst12 PE=2 SV=2
ENSECAG00000001068	TMEM125	87.4578	241.267	1.46397	0.0222758	0.113413	transmembrane protein 125 [Equus caballus]	GO:0016021	integral component of membrane	-	-	-	-	-	-	Transmembrane	Transmembrane protein 125 OS=Bos taurus OX=9913 GN=TMEM125 PE=2 SV=1
ENSECAG00000001069	CCRL2	82.8497	287.805	1.79652	3.07e-05	0.000528997	C-C chemokine receptor-like 2 isoform X3 [Equus caballus]	GO:0009897;GO:0019722;GO:0048020;GO:0016493;GO:0006955;GO:0005737;GO:0006954;GO:0007204;GO:0005887;GO:0060326;GO:0019957	external side of plasma membrane;calcium-mediated signaling;CCR chemokine receptor binding;C-C chemokine receptor activity;immune response;cytoplasm;inflammatory response;positive regulation of cytosolic calcium ion concentration;integral component of plasma membrane;cell chemotaxis;C-C chemokine binding	K08373	CCRL2	http://www.genome.jp/dbget-bin/www_bget?ko:K08373	-	-	-	Chemokine	Chemokine C-C motif receptor-like 2 OS=Sus scrofa OX=9823 GN=CCRL2 PE=2 SV=1
ENSECAG00000001072	TYMP	1053.09	1179.25	0.163246	0.745139	0.882203	thymidine phosphorylase isoform X2 [Equus caballus];PREDICTED: thymidine phosphorylase [Equus przewalskii]	-	-	K00758	deoA,TYMP	http://www.genome.jp/dbget-bin/www_bget?ko:K00758	Pyrimidine metabolism;Drug metabolism - other enzymes	ko00240,ko00983	-	Thymidine	Thymidine phosphorylase OS=Homo sapiens OX=9606 GN=TYMP PE=1 SV=2
ENSECAG00000001074	PALMD	604.521	656.173	0.118283	0.711305	0.867054	palmdelphin [Equus caballus]	GO:0005737;GO:0016020;GO:0008360	cytoplasm;membrane;regulation of cell shape	K16519	AKAP2	http://www.genome.jp/dbget-bin/www_bget?ko:K16519	-	-	-	Palmdelphin	Palmdelphin OS=Bos taurus OX=9913 GN=PALMD PE=2 SV=1
ENSECAG00000001075	TMEM179B	1554.95	2571.45	0.725708	0.0443035	0.185946	transmembrane protein 179B [Equus caballus]	GO:0005886;GO:0035577;GO:0043312;GO:0030667;GO:0005730;GO:0016021;GO:0101003;GO:0016607	plasma membrane;azurophil granule membrane;neutrophil degranulation;secretory granule membrane;nucleolus;integral component of membrane;ficolin-1-rich granule membrane;nuclear speck	-	-	-	-	-	-	Transmembrane	Transmembrane protein 179B OS=Homo sapiens OX=9606 GN=TMEM179B PE=1 SV=1
ENSECAG00000001079	KCNK13	22.6294	11.3026	-1.00155	0.209456	0.499026	PREDICTED: potassium channel subfamily K member 13 [Equus asinus]	GO:0034765;GO:0005244;GO:0016021;GO:0005267	regulation of ion transmembrane transport;voltage-gated ion channel activity;integral component of membrane;potassium channel activity	K04922	KCNK13,K2P13.1	http://www.genome.jp/dbget-bin/www_bget?ko:K04922	-	-	KOG4404(P)(Tandem pore domain K+ channel TASK3/THIK-1)	Potassium	Potassium channel subfamily K member 13 OS=Homo sapiens OX=9606 GN=KCNK13 PE=2 SV=2
ENSECAG00000001080	PLPP5	706.022	1636.83	1.21312	0.000143355	0.00199258	phospholipid phosphatase 5 isoform X5 [Equus caballus]	GO:0046839;GO:0008195;GO:0042577;GO:0016021;GO:0006644;GO:0000810	phospholipid dephosphorylation;phosphatidate phosphatase activity;lipid phosphatase activity;integral component of membrane;phospholipid metabolic process;diacylglycerol diphosphate phosphatase activity	K18693	DPP1,DPPL,PLPP4_5	http://www.genome.jp/dbget-bin/www_bget?ko:K18693	Glycerolipid metabolism;Glycerophospholipid metabolism	ko00561,ko00564	KOG3030(I)(Lipid phosphate phosphatase and related enzymes of the PAP2 family)	Phospholipid	Phospholipid phosphatase 5 OS=Homo sapiens OX=9606 GN=PLPP5 PE=1 SV=2
ENSECAG00000001086	TMEM187	63.3961	85.0365	0.423688	0.355325	0.662883	transmembrane protein 187 [Equus caballus]	GO:0016021	integral component of membrane	-	-	-	-	-	-	Transmembrane	Transmembrane protein 187 OS=Bos taurus OX=9913 GN=TMEM187 PE=2 SV=1
ENSECAG00000001087	UCN	0.123346	0.503638	2.02967	0.615782	0.821774	PREDICTED: urocortin [Equus przewalskii]	GO:0010996;GO:0001964;GO:0051461;GO:0005179;GO:0005576;GO:0045944	response to auditory stimulus;startle response;positive regulation of corticotropin secretion;hormone activity;extracellular region;positive regulation of transcription by RNA polymerase II	K23142	UCN	http://www.genome.jp/dbget-bin/www_bget?ko:K23142	-	-	-	Urocortin	Urocortin OS=Homo sapiens OX=9606 GN=UCN PE=1 SV=1
ENSECAG00000001088	LARP1B	808.412	2323.84	1.52335	0.00109357	0.0108106	la-related protein 1B isoform X1 [Equus caballus]	-	-	K18757	LARP1	http://www.genome.jp/dbget-bin/www_bget?ko:K18757	-	-	KOG2590(OJ)(RNA-binding protein LARP/SRO9 and related La domain proteins)	La-related	La-related protein 1B OS=Homo sapiens OX=9606 GN=LARP1B PE=1 SV=2
ENSECAG00000001098	PPFIA3	46.6627	14.3698	-1.69923	0.0842985	0.285231	PPFIA3 isoform 2 [Pan troglodytes];liprin-alpha-3 [Physeter catodon];liprin-alpha-3 isoform X4 [Mustela erminea];liprin-alpha-3 isoform X3 [Bubalus bubalis];liprin-alpha-3 isoform X2 [Equus caballus]	GO:0007269;GO:0048786	neurotransmitter secretion;presynaptic active zone	-	-	-	-	-	KOG1899(R)(LAR transmembrane tyrosine phosphatase-interacting protein liprin);KOG0249(R)(LAR-interacting protein and related proteins)	Liprin-alpha-3	Liprin-alpha-3 OS=Homo sapiens OX=9606 GN=PPFIA3 PE=1 SV=3
ENSECAG00000001100	WDSUB1	665.078	589.611	-0.173761	0.568982	0.794323	WD repeat, SAM and U-box domain-containing protein 1 isoform X2 [Equus caballus]	GO:0004842	ubiquitin-protein transferase activity	-	-	-	-	-	-	WD	WD repeat, SAM and U-box domain-containing protein 1 OS=Homo sapiens OX=9606 GN=WDSUB1 PE=1 SV=3
ENSECAG00000001101	SESN1	785.885	605.211	-0.376879	0.25651	0.561645	sestrin-1 isoform X1 [Equus caballus];PREDICTED: sestrin-1 [Dipodomys ordii];sestrin-1 isoform X2 [Equus caballus]	GO:1904262;GO:1901031;GO:0070728;GO:0072593;GO:0005634;GO:0061700;GO:0098869;GO:0001650;GO:0005737;GO:0005654;GO:0042149;GO:0034198	negative regulation of TORC1 signaling;regulation of response to reactive oxygen species;leucine binding;reactive oxygen species metabolic process;nucleus;GATOR2 complex;cellular oxidant detoxification;fibrillar center;cytoplasm;nucleoplasm;cellular response to glucose starvation;cellular response to amino acid starvation	K10141	SESN1_3	http://www.genome.jp/dbget-bin/www_bget?ko:K10141	p53 signaling pathway;Longevity regulating pathway - mammal	ko04115,ko04211	KOG3746(S)(Uncharacterized conserved protein)	Sestrin-1	Sestrin-1 OS=Macaca fascicularis OX=9541 GN=SESN1 PE=2 SV=1
ENSECAG00000001114	CCR5	387.883	163.481	-1.2465	0.00361562	0.0284826	C-C chemokine receptor type 5 [Equus caballus];chemokine receptor 5/2 short transcript [Equus caballus]	GO:0004930;GO:0004950;GO:0005886;GO:0006935;GO:0006954;GO:0016021;GO:0006955;GO:0016493	G protein-coupled receptor activity;chemokine receptor activity;plasma membrane;chemotaxis;inflammatory response;integral component of membrane;immune response;C-C chemokine receptor activity	K04177	CCR2,CD192	http://www.genome.jp/dbget-bin/www_bget?ko:K04177	Cytokine-cytokine receptor interaction;Chemokine signaling pathway	ko04060,ko04062	-	C-C;C-C	C-C chemokine receptor type 5 OS=Bos taurus OX=9913 GN=CCR5 PE=2 SV=1;C-C chemokine receptor type 5 OS=Canis lupus familiaris OX=9615 GN=CCR5 PE=2 SV=1
ENSECAG00000001117	HS6ST1	726.995	2724.3	1.90587	0.000304842	0.00376755	heparan-sulfate 6-O-sulfotransferase 1 [Equus caballus]	GO:0001525;GO:0008146;GO:0048286;GO:0015015;GO:0060716;GO:0016021;GO:0017095;GO:0048666	angiogenesis;sulfotransferase activity;lung alveolus development;heparan sulfate proteoglycan biosynthetic process, enzymatic modification;labyrinthine layer blood vessel development;integral component of membrane;heparan sulfate 6-O-sulfotransferase activity;neuron development	K02514	HS6ST1	http://www.genome.jp/dbget-bin/www_bget?ko:K02514	Glycosaminoglycan biosynthesis - heparan sulfate / heparin	ko00534	KOG3955(MG)(Heparan sulfate 6-O-sulfotransferase)	Heparan-sulfate	Heparan-sulfate 6-O-sulfotransferase 1 OS=Homo sapiens OX=9606 GN=HS6ST1 PE=1 SV=5
ENSECAG00000001119	ZNF318	7034.07	5871.08	-0.260734	0.350307	0.658023	zinc finger protein 318 isoform X1 [Equus caballus]	GO:0008270;GO:0003676	zinc ion binding;nucleic acid binding	-	-	-	-	-	-	Zinc	Zinc finger protein 318 OS=Homo sapiens OX=9606 GN=ZNF318 PE=1 SV=2
ENSECAG00000001128	ASTN2	1132.64	389.758	-1.53903	0.0101384	0.0634827	astrotactin-2 isoform X1 [Equus caballus]	GO:0016021	integral component of membrane	-	-	-	-	-	-	Astrotactin-2	Astrotactin-2 OS=Mus musculus OX=10090 GN=Astn2 PE=1 SV=2
ENSECAG00000001129	HMOX1	603.612	1387.91	1.20122	0.0764164	0.268315	heme oxygenase 1 [Equus caballus]	GO:1902042;GO:0006979;GO:0072719;GO:0016242;GO:0034395;GO:0071243;GO:0071456;GO:0048662;GO:0043065;GO:0005198;GO:0005634;GO:0042167;GO:0004392;GO:0020037;GO:0034605;GO:0006879;GO:0002246;GO:0042803;GO:1903589;GO:0048661;GO:0045766;GO:0016239;GO:0005783;GO:0016021;GO:0090050;GO:0046872;GO:0048471;GO:0035094;GO:0071276;GO:0034101;GO:0006788	negative regulation of extrinsic apoptotic signaling pathway via death domain receptors;response to oxidative stress;cellular response to cisplatin;negative regulation of macroautophagy;regulation of transcription from RNA polymerase II promoter in response to iron;cellular response to arsenic-containing substance;cellular response to hypoxia;negative regulation of smooth muscle cell proliferatio…	K00510	HMOX1	http://www.genome.jp/dbget-bin/www_bget?ko:K00510	Ferroptosis;HIF-1 signaling pathway;Porphyrin and chlorophyll metabolism;Mineral absorption	ko04216,ko04066,ko00860,ko04978	-	Heme	Heme oxygenase 1 OS=Homo sapiens OX=9606 GN=HMOX1 PE=1 SV=1
ENSECAG00000001130	FOCAD	2603.81	2008.68	-0.374374	0.292529	0.603915	focadhesin isoform X2 [Equus caballus];PREDICTED: focadhesin isoform X3 [Equus asinus];focadhesin isoform X1 [Equus caballus];PREDICTED: focadhesin isoform X1 [Equus asinus]	-	-	-	-	-	-	-	-	Focadhesin	Focadhesin OS=Homo sapiens OX=9606 GN=FOCAD PE=1 SV=1
ENSECAG00000001141	NAIP	236.161	2407.96	3.34997	6.1e-20	1.03e-17	baculoviral IAP repeat-containing protein 1 isoform X1 [Equus caballus]	GO:0072557;GO:0006954;GO:0070269;GO:0016045;GO:0005524;GO:0042742;GO:0043154;GO:0043027	IPAF inflammasome complex;inflammatory response;pyroptosis;detection of bacterium;ATP binding;defense response to bacterium;negative regulation of cysteine-type endopeptidase activity involved in apoptotic process;cysteine-type endopeptidase inhibitor activity involved in apoptotic process	K12807	NAIP,BIRC1	http://www.genome.jp/dbget-bin/www_bget?ko:K12807	NOD-like receptor signaling pathway	ko04621	KOG1101(DR)(Apoptosis inhibitor IAP1 and related BIR domain proteins)	Baculoviral	Baculoviral IAP repeat-containing protein 1 OS=Homo sapiens OX=9606 GN=NAIP PE=1 SV=3
ENSECAG00000001155	SPG11	9138.69	7833.99	-0.222239	0.54215	0.779652	PREDICTED: spatacsin [Equus przewalskii];PREDICTED: spatacsin isoform X2 [Equus asinus]	-	-	K19026	SPG11	http://www.genome.jp/dbget-bin/www_bget?ko:K19026	-	-	KOG1884(S)(Uncharacterized conserved protein)	Spatacsin	Spatacsin OS=Homo sapiens OX=9606 GN=SPG11 PE=1 SV=3
ENSECAG00000001156	CACNA2D2	37.9504	14.2772	-1.41041	0.0552005	0.215828	voltage-dependent calcium channel subunit alpha-2/delta-2 isoform X2 [Equus caballus]	GO:0016021;GO:0005244;GO:0034765;GO:0005262	integral component of membrane;voltage-gated ion channel activity;regulation of ion transmembrane transport;calcium channel activity	K04859	CACNA2D2	http://www.genome.jp/dbget-bin/www_bget?ko:K04859	MAPK signaling pathway;Adrenergic signaling in cardiomyocytes;Cardiac muscle contraction;Oxytocin signaling pathway	ko04010,ko04261,ko04260,ko04921	KOG2353(PT)(L-type voltage-dependent Ca2+ channel, alpha2/delta subunit)	Voltage-dependent	Voltage-dependent calcium channel subunit alpha-2/delta-2 OS=Homo sapiens OX=9606 GN=CACNA2D2 PE=1 SV=2
ENSECAG00000001159	FOXS1	421.829	167.998	-1.32821	0.0827098	0.281981	forkhead box protein S1 [Equus caballus]	GO:0001227;GO:0043433;GO:0000978;GO:0043565;GO:0001568;GO:0005634;GO:0006357;GO:0030154;GO:0003700;GO:0040018;GO:0000981;GO:0050885;GO:0009653	DNA-binding transcription repressor activity, RNA polymerase II-specific;negative regulation of DNA-binding transcription factor activity;RNA polymerase II cis-regulatory region sequence-specific DNA binding;sequence-specific DNA binding;blood vessel development;nucleus;regulation of transcription by RNA polymerase II;cell differentiation;DNA-binding transcription factor activity;positive regulat…	K09412	FKHL18	http://www.genome.jp/dbget-bin/www_bget?ko:K09412	-	-	KOG2294(K)(Transcription factor of the Forkhead/HNF3 family)	Forkhead	Forkhead box protein S1 OS=Homo sapiens OX=9606 GN=FOXS1 PE=2 SV=2
ENSECAG00000001164	TTC28	2190.1	1924.27	-0.186689	0.558719	0.788654	tetratricopeptide repeat protein 28 isoform X3 [Equus caballus];PREDICTED: tetratricopeptide repeat protein 28 isoform X4 [Equus asinus]	-	-	-	-	-	-	-	-	Tetratricopeptide	Tetratricopeptide repeat protein 28 OS=Homo sapiens OX=9606 GN=TTC28 PE=1 SV=4
ENSECAG00000001165	TMEM79	328.178	569.082	0.794159	0.267336	0.573572	transmembrane protein 79 isoform X2 [Equus caballus]	GO:0042802;GO:0016021;GO:0032588;GO:0031069;GO:0045684;GO:0070268;GO:0002070;GO:0005765;GO:0061436;GO:0045055;GO:0042335	identical protein binding;integral component of membrane;trans-Golgi network membrane;hair follicle morphogenesis;positive regulation of epidermis development;cornification;epithelial cell maturation;lysosomal membrane;establishment of skin barrier;regulated exocytosis;cuticle development	-	-	-	-	-	-	Transmembrane	Transmembrane protein 79 OS=Homo sapiens OX=9606 GN=TMEM79 PE=1 SV=1
ENSECAG00000001166	MTHFD1L	463.749	413.234	-0.166384	0.65384	0.841337	monofunctional C1-tetrahydrofolate synthase, mitochondrial isoform X2 [Equus caballus]	GO:0035999;GO:0005524;GO:0004329;GO:0004488	tetrahydrofolate interconversion;ATP binding;formate-tetrahydrofolate ligase activity;methylenetetrahydrofolate dehydrogenase (NADP+) activity	K13402	MTHFD1L	http://www.genome.jp/dbget-bin/www_bget?ko:K13402	One carbon pool by folate	ko00670	KOG0089(H)(Methylenetetrahydrofolate dehydrogenase/methylenetetrahydrofolate cyclohydrolase)	Monofunctional	Monofunctional C1-tetrahydrofolate synthase, mitochondrial OS=Homo sapiens OX=9606 GN=MTHFD1L PE=1 SV=1
ENSECAG00000001167	ARC	1.41415	3.76931	1.41437	0.588715	0.806502	activity-regulated cytoskeleton-associated protein [Equus caballus]	-	-	K15867	ARC	http://www.genome.jp/dbget-bin/www_bget?ko:K15867	-	-	-	Activity-regulated	Activity-regulated cytoskeleton-associated protein OS=Mus musculus OX=10090 GN=Arc PE=1 SV=1
ENSECAG00000001174	TNF	32.7082	209.251	2.67751	1.13e-06	2.83e-05	tumor necrosis factor alpha [Equus caballus];PREDICTED: tumor necrosis factor isoform X1 [Equus przewalskii]	GO:0071230;GO:0000185;GO:0000187;GO:0005125;GO:0005887;GO:0002020;GO:0006919;GO:0005164;GO:0000976;GO:0005886;GO:0009897;GO:0005615;GO:0016021;GO:0042802;GO:0009986;GO:0006955	cellular response to amino acid stimulus;obsolete activation of MAPKKK activity;obsolete activation of MAPK activity;cytokine activity;integral component of plasma membrane;protease binding;activation of cysteine-type endopeptidase activity involved in apoptotic process;tumor necrosis factor receptor binding;transcription cis-regulatory region binding;plasma membrane;external side of plasma membr…	K03156	TNF,TNFA	http://www.genome.jp/dbget-bin/www_bget?ko:K03156	Apoptosis;Necroptosis;MAPK signaling pathway;NF-kappa B signaling pathway;Sphingolipid signaling pathway;TGF-beta signaling pathway;TNF signaling pathway;mTOR signaling pathway;Cytokine-cytokine receptor interaction;Osteoclast differentiation;Adipocytokine signaling pathway;Antigen processing and presentation;Fc epsilon RI signaling pathway;Hematopoietic cell lineage;IL-17 signaling pathway;NOD-l…	ko04210,ko04217,ko04010,ko04064,ko04071,ko04350,ko04668,ko04150,ko04060,ko04380,ko04920,ko04612,ko04664,ko04640,ko04657,ko04621,ko04650,ko04622,ko04660,ko04620	-	Tumor	Tumor necrosis factor OS=Equus caballus OX=9796 GN=TNF PE=2 SV=1
ENSECAG00000001177	GPER1	0.886054	2.04254	1.2049	0.557398	0.788254	G-protein coupled estrogen receptor 1 [Equus caballus]	GO:0050804;GO:0071333;GO:0004930;GO:0030518;GO:0051055;GO:0045944;GO:0001934;GO:0030284;GO:0005886;GO:0045742;GO:0005829;GO:0005794;GO:0071157;GO:0045599;GO:0071392;GO:0050769;GO:0005654;GO:0016021;GO:0005730;GO:0070374;GO:0007189;GO:0007204;GO:0032024;GO:0098686	modulation of chemical synaptic transmission;cellular response to glucose stimulus;G protein-coupled receptor activity;intracellular steroid hormone receptor signaling pathway;negative regulation of lipid biosynthetic process;positive regulation of transcription by RNA polymerase II;positive regulation of protein phosphorylation;estrogen receptor activity;plasma membrane;positive regulation of ep…	K04246	GPER1,GPR30	http://www.genome.jp/dbget-bin/www_bget?ko:K04246	Estrogen signaling pathway	ko04915	-	G-protein	G-protein coupled estrogen receptor 1 OS=Macaca mulatta OX=9544 GN=GPER1 PE=1 SV=1
ENSECAG00000001181	CBX4	2244.46	1646.94	-0.446585	0.392328	0.691034	E3 SUMO-protein ligase CBX4 [Equus caballus]	GO:0045892;GO:0016874	negative regulation of transcription, DNA-templated;ligase activity	K11452	CBX4,PC2	http://www.genome.jp/dbget-bin/www_bget?ko:K11452	-	-	KOG1911(B)(Heterochromatin-associated protein HP1 and related CHROMO domain proteins)	E3	E3 SUMO-protein ligase CBX4 OS=Homo sapiens OX=9606 GN=CBX4 PE=1 SV=3
ENSECAG00000001187	PRCC	1607.59	1451.14	-0.147711	0.741439	0.880032	proline-rich protein PRCC isoform X2 [Equus caballus]	GO:0016607;GO:0051726	nuclear speck;regulation of cell cycle	K13105	PRCC	http://www.genome.jp/dbget-bin/www_bget?ko:K13105	-	-	-	Proline-rich	Proline-rich protein PRCC OS=Homo sapiens OX=9606 GN=PRCC PE=1 SV=1
ENSECAG00000001189	AGPAT4	49.5266	53.5471	0.112606	0.83969	0.928646	1-acyl-sn-glycerol-3-phosphate acyltransferase delta isoform X1 [Equus caballus];1-acyl-sn-glycerol-3-phosphate acyltransferase delta isoform X1 [Manis javanica]	GO:0016746;GO:0005741;GO:0003841;GO:0016021;GO:0005789;GO:0006644;GO:0012505	acyltransferase activity;mitochondrial outer membrane;1-acylglycerol-3-phosphate O-acyltransferase activity;integral component of membrane;endoplasmic reticulum membrane;phospholipid metabolic process;endomembrane system	K13523	AGPAT3_4	http://www.genome.jp/dbget-bin/www_bget?ko:K13523	Phospholipase D signaling pathway;Glycerolipid metabolism;Glycerophospholipid metabolism	ko04072,ko00561,ko00564	KOG1505(I)(Lysophosphatidic acid acyltransferase LPAAT and related acyltransferases)	1-acyl-sn-glycerol-3-phosphate	1-acyl-sn-glycerol-3-phosphate acyltransferase delta OS=Bos taurus OX=9913 GN=AGPAT4 PE=2 SV=1
ENSECAG00000001192	TOB2	2793.88	3229.52	0.209051	0.732942	0.880032	protein Tob2 [Equus caballus]	GO:0010468;GO:0008285;GO:0005634;GO:0005829;GO:0045778;GO:0005737;GO:0045671;GO:0042809;GO:0003714	regulation of gene expression;negative regulation of cell population proliferation;nucleus;cytosol;positive regulation of ossification;cytoplasm;negative regulation of osteoclast differentiation;vitamin D receptor binding;transcription corepressor activity	K14443	TOB	http://www.genome.jp/dbget-bin/www_bget?ko:K14443	RNA degradation	ko03018	-	Protein	Protein Tob2 OS=Homo sapiens OX=9606 GN=TOB2 PE=1 SV=2
ENSECAG00000001197	TNFRSF19	133.267	8.4231	-3.98383	3.03e-11	1.85e-09	tumor necrosis factor receptor superfamily member 19 isoform X1 [Equus caballus]	GO:0016021	integral component of membrane	K05155	TNFRSF19,TROY	http://www.genome.jp/dbget-bin/www_bget?ko:K05155	Cytokine-cytokine receptor interaction	ko04060	-	Tumor	Tumor necrosis factor receptor superfamily member 19 OS=Homo sapiens OX=9606 GN=TNFRSF19 PE=1 SV=1
ENSECAG00000001205	MAPT	496.302	1308.84	1.399	0.000200512	0.00264982	microtubule-associated protein tau isoform X1 [Lynx canadensis];microtubule-associated protein tau isoform X8 [Equus caballus];microtubule-associated protein tau isoform X10 [Equus caballus];microtubule-associated protein tau isoform X3 [Mirounga leonina];microtubule-associated protein tau isoform X1 [Equus caballus];microtubule-associated protein tau isoform X9 [Equus caballus];microtubule-assoc…	GO:0030425;GO:0005829;GO:0030424;GO:0005886;GO:0008017;GO:0005874	dendrite;cytosol;axon;plasma membrane;microtubule binding;microtubule	K04380	MAPT,TAU	http://www.genome.jp/dbget-bin/www_bget?ko:K04380	MAPK signaling pathway	ko04010	-	Microtubule-associated;Microtubule-associated;Microtubule-associated	Microtubule-associated protein tau OS=Hylobates lar OX=9580 GN=MAPT PE=3 SV=4;Microtubule-associated protein tau OS=Macaca mulatta OX=9544 GN=MAPT PE=2 SV=2;Microtubule-associated protein tau OS=Papio hamadryas OX=9557 GN=MAPT PE=2 SV=3
ENSECAG00000001214	CCR2	255.117	288.223	0.176029	0.634789	0.828065	chemokine CC-motif receptor type 2, partial [Equus caballus];chemokine receptor type 2 [Equus caballus]	GO:0035715;GO:0032743;GO:0043310;GO:2000473;GO:0045580;GO:0030097;GO:0031727;GO:1903238;GO:0006959;GO:2000464;GO:0006968;GO:0005886;GO:0016525;GO:0035696;GO:0010820;GO:0002829;GO:2000412;GO:0002827;GO:0051968;GO:2000439;GO:0120162;GO:0002724;GO:0019957;GO:0004930;GO:0060326;GO:0046641;GO:0001974;GO:0035716;GO:0007204;GO:0048873;GO:0006954;GO:0005737;GO:0016021;GO:0097350;GO:0006955;GO:0035717;GO:…	chemokine (C-C motif) ligand 2 binding;positive regulation of interleukin-2 production;negative regulation of eosinophil degranulation;positive regulation of hematopoietic stem cell migration;regulation of T cell differentiation;hemopoiesis;CCR2 chemokine receptor binding;positive regulation of leukocyte tethering or rolling;humoral immune response;positive regulation of astrocyte chemotaxis;cell…	K04177	CCR2,CD192	http://www.genome.jp/dbget-bin/www_bget?ko:K04177	Cytokine-cytokine receptor interaction;Chemokine signaling pathway	ko04060,ko04062	-	C-C;C-C	C-C chemokine receptor type 2 OS=Macaca mulatta OX=9544 GN=CCR2 PE=2 SV=2;C-C chemokine receptor type 2 OS=Rattus norvegicus OX=10116 GN=Ccr2 PE=2 SV=1
ENSECAG00000001215	C28H12orf73	33.939	19.5805	-0.793522	0.190839	0.473724	uncharacterized protein C12orf73 homolog [Equus caballus]	GO:0005743;GO:0034551;GO:0005739	mitochondrial inner membrane;mitochondrial respiratory chain complex III assembly;mitochondrion	-	-	-	-	-	-	Protein	Protein BRAWNIN OS=Homo sapiens OX=9606 GN=BRAWNIN PE=1 SV=2
ENSECAG00000001222	MRPL36	86.3744	65.5115	-0.398854	0.435115	0.716963	39S ribosomal protein L36, mitochondrial [Equus caballus]	GO:0003735;GO:0006412;GO:0042254;GO:0016604;GO:0005762	structural constituent of ribosome;translation;ribosome biogenesis;nuclear body;mitochondrial large ribosomal subunit	K02919	RP-L36,MRPL36,rpmJ	http://www.genome.jp/dbget-bin/www_bget?ko:K02919	Ribosome	ko03010	KOG4122(J)(Mitochondrial/chloroplast ribosomal protein L36)	39S	39S ribosomal protein L36, mitochondrial OS=Homo sapiens OX=9606 GN=MRPL36 PE=1 SV=1
ENSECAG00000001230	CCDC153	5.55911	1.5325	-1.85896	0.446477	0.726615	hypothetical protein HPG69_018644, partial [Diceros bicornis minor];coiled-coil domain-containing protein 153 isoform X1 [Equus caballus]	-	-	-	-	-	-	-	-	Na(+)/H(+);Coiled-coil;Coiled-coil;Coiled-coil	Na(+)/H(+) exchange regulatory cofactor NHE-RF4 OS=Homo sapiens OX=9606 GN=PDZD3 PE=1 SV=2;Coiled-coil domain-containing protein 153 OS=Homo sapiens OX=9606 GN=CCDC153 PE=1 SV=2;Coiled-coil domain-containing protein 153 OS=Bos taurus OX=9913 GN=CCDC153 PE=2 SV=1;Coiled-coil domain-containing protein 153 OS=Mus musculus OX=10090 GN=Ccdc153 PE=3 SV=1
ENSECAG00000001234	MRPS5	767.322	536.647	-0.51586	0.157478	0.423412	28S ribosomal protein S5, mitochondrial isoform X1 [Equus caballus]	GO:0003735;GO:0003723;GO:0006412;GO:0005763;GO:1990904;GO:0005840	structural constituent of ribosome;RNA binding;translation;mitochondrial small ribosomal subunit;ribonucleoprotein complex;ribosome	K02988	RP-S5,MRPS5,rpsE	http://www.genome.jp/dbget-bin/www_bget?ko:K02988	Ribosome	ko03010	KOG2646(J)(Ribosomal protein S5)	28S	28S ribosomal protein S5, mitochondrial OS=Bos taurus OX=9913 GN=MRPS5 PE=1 SV=1
ENSECAG00000001235	TIMM50	771.888	864.284	0.163114	0.639347	0.831258	PREDICTED: mitochondrial import inner membrane translocase subunit TIM50, partial [Equus asinus]	GO:0016021;GO:0005744;GO:0015031	integral component of membrane;TIM23 mitochondrial import inner membrane translocase complex;protein transport	K17496	TIM50	http://www.genome.jp/dbget-bin/www_bget?ko:K17496	-	-	KOG1605(K)(TFIIF-interacting CTD phosphatase, including NLI-interacting factor (involved in RNA polymerase II regulation))	Mitochondrial	Mitochondrial import inner membrane translocase subunit TIM50 OS=Bos taurus OX=9913 GN=TIMM50 PE=2 SV=1
ENSECAG00000001246	RPRM	5.34429	0.193299	-4.7891	0.0868475	0.29044	protein reprimo [Equus caballus]	GO:0007050;GO:0016021;GO:0005737;GO:0007346	regulation of cell cycle;integral component of membrane;cytoplasm;regulation of mitotic cell cycle	K10128	RPRM	http://www.genome.jp/dbget-bin/www_bget?ko:K10128	p53 signaling pathway	ko04115	-	Protein	Protein reprimo OS=Homo sapiens OX=9606 GN=RPRM PE=1 SV=1
ENSECAG00000001249	SOCS3	61.3371	159.217	1.37616	0.0859728	0.288681	suppressor of cytokine signaling 3 [Equus caballus]	GO:0005942;GO:1990830;GO:0060674;GO:0046854;GO:0045597;GO:0043066;GO:0035556;GO:0042532;GO:0001784;GO:0050728;GO:0046935;GO:0060708;GO:0060707;GO:0046627;GO:0060670;GO:0007259;GO:0040008;GO:0016567	phosphatidylinositol 3-kinase complex;cellular response to leukemia inhibitory factor;placenta blood vessel development;phosphatidylinositol phosphate biosynthetic process;positive regulation of cell differentiation;negative regulation of apoptotic process;intracellular signal transduction;negative regulation of tyrosine phosphorylation of STAT protein;phosphotyrosine residue binding;negative reg…	K04696	SOCS3,CIS3	http://www.genome.jp/dbget-bin/www_bget?ko:K04696	Jak-STAT signaling pathway;TNF signaling pathway;Ubiquitin mediated proteolysis;Osteoclast differentiation;Adipocytokine signaling pathway;Insulin signaling pathway;Prolactin signaling pathway	ko04630,ko04668,ko04120,ko04380,ko04920,ko04910,ko04917	KOG4566(T)(Cytokine-inducible SH2 protein)	Suppressor	Suppressor of cytokine signaling 3 OS=Homo sapiens OX=9606 GN=SOCS3 PE=1 SV=1
ENSECAG00000001258	B3GALT6	0.865268	0.64201	-0.430552	0.879489	0.943479	beta-1,3-galactosyltransferase 6 [Equus caballus]	GO:0000139;GO:0016758;GO:0016021;GO:0006486	Golgi membrane;hexosyltransferase activity;integral component of membrane;protein glycosylation	K00734	B3GALT6	http://www.genome.jp/dbget-bin/www_bget?ko:K00734	Glycosaminoglycan biosynthesis - chondroitin sulfate / dermatan sulfate;Glycosaminoglycan biosynthesis - heparan sulfate / heparin	ko00532,ko00534	-	Beta-1,3-galactosyltransferase	Beta-1,3-galactosyltransferase 6 OS=Homo sapiens OX=9606 GN=B3GALT6 PE=1 SV=2
ENSECAG00000001262	DISC1	1074.45	1805.01	0.748401	0.0885691	0.293768	PREDICTED: disrupted in schizophrenia 1 protein isoform X1 [Equus asinus];disrupted in schizophrenia 1 protein [Equus caballus];PREDICTED: disrupted in schizophrenia 1 protein isoform X2 [Equus przewalskii]	-	-	K16534	DISC1	http://www.genome.jp/dbget-bin/www_bget?ko:K16534	-	-	KOG3066(R)(Translin-associated protein X)	Disrupted	Disrupted in schizophrenia 1 protein OS=Homo sapiens OX=9606 GN=DISC1 PE=1 SV=3
ENSECAG00000001265	TMEM223	113.034	112.782	-0.00322182	0.995856	0.998849	transmembrane protein 223 [Equus caballus]	GO:0016021	integral component of membrane	-	-	-	-	-	-	Transmembrane	Transmembrane protein 223 OS=Bos taurus OX=9913 GN=TMEM223 PE=2 SV=1
ENSECAG00000001267	TMEM45B	24.77	108.662	2.13319	0.00782307	0.0521922	transmembrane protein 45B [Equus caballus]	GO:0016021;GO:0016020	integral component of membrane;membrane	-	-	-	-	-	-	Transmembrane	Transmembrane protein 45B OS=Bos taurus OX=9913 GN=TMEM45B PE=2 SV=1
ENSECAG00000001268	EXOC3L1	75.5654	154.398	1.03086	0.191971	0.475482	PREDICTED: exocyst complex component 3-like protein isoform X3 [Equus asinus];PREDICTED: exocyst complex component 3-like protein isoform X1 [Equus asinus]	-	-	K19987	EXOC3L1	http://www.genome.jp/dbget-bin/www_bget?ko:K19987	-	-	KOG2286(U)(Exocyst complex subunit SEC6)	Exocyst	Exocyst complex component 3-like protein OS=Bos taurus OX=9913 GN=EXOC3L1 PE=2 SV=1
ENSECAG00000001276	KCNJ3	174.48	8.50816	-4.35807	3.02e-13	2.5e-11	PREDICTED: G protein-activated inward rectifier potassium channel 1 isoform X1 [Equus przewalskii]	GO:0015467;GO:0034765;GO:0099056;GO:0098688;GO:0016021;GO:0008076;GO:1990573	G-protein activated inward rectifier potassium channel activity;regulation of ion transmembrane transport;integral component of presynaptic membrane;parallel fiber to Purkinje cell synapse;integral component of membrane;voltage-gated potassium channel complex;potassium ion import across plasma membrane	K04997	KCNJ3,KIR3.1	http://www.genome.jp/dbget-bin/www_bget?ko:K04997	Estrogen signaling pathway;Oxytocin signaling pathway;Circadian entrainment;Cholinergic synapse;Dopaminergic synapse;Glutamatergic synapse;Retrograde endocannabinoid signaling;Serotonergic synapse	ko04915,ko04921,ko04713,ko04725,ko04728,ko04724,ko04723,ko04726	KOG3827(P)(Inward rectifier K+ channel)	G	G protein-activated inward rectifier potassium channel 1 OS=Mus musculus OX=10090 GN=Kcnj3 PE=1 SV=1
ENSECAG00000001279	AGTR1	658.852	316.699	-1.05684	0.0025318	0.0213357	type-1 angiotensin II receptor [Equus caballus]	-	-	K04166	AGTR1	http://www.genome.jp/dbget-bin/www_bget?ko:K04166	Apelin signaling pathway;Calcium signaling pathway;Phospholipase D signaling pathway;cGMP - PKG signaling pathway;Neuroactive ligand-receptor interaction;Adrenergic signaling in cardiomyocytes;Vascular smooth muscle contraction;Aldosterone synthesis and secretion;Renin secretion;Renin-angiotensin system	ko04371,ko04020,ko04072,ko04022,ko04080,ko04261,ko04270,ko04925,ko04924,ko04614	-	Type-1	Type-1 angiotensin II receptor OS=Sus scrofa OX=9823 GN=AGTR1 PE=2 SV=1
ENSECAG00000001282	CCR3	11.994	21.2374	0.824293	0.345946	0.654485	C-C chemokine receptor type 3 [Equus caballus]	GO:0005886;GO:0006935;GO:0006954;GO:0016021;GO:0016493	plasma membrane;chemotaxis;inflammatory response;integral component of membrane;C-C chemokine receptor activity	K04178	CCR3,CD193	http://www.genome.jp/dbget-bin/www_bget?ko:K04178	Cytokine-cytokine receptor interaction;Chemokine signaling pathway	ko04060,ko04062	-	C-C	C-C chemokine receptor type 3 OS=Canis lupus familiaris OX=9615 GN=CCR3 PE=2 SV=1
ENSECAG00000001290	CABP1	2.47251	2.92878	0.244324	0.900864	0.954754	calcium-binding protein 1 isoform X1 [Equus caballus]	GO:0005509	calcium ion binding	-	-	-	-	-	KOG0027(T)(Calmodulin and related proteins (EF-Hand superfamily))	Calcium-binding	Calcium-binding protein 1 OS=Homo sapiens OX=9606 GN=CABP1 PE=1 SV=5
ENSECAG00000001294	RTL6	529.647	533.27	0.00983362	0.988131	0.995548	PREDICTED: protein LDOC1L [Equus asinus]	-	-	-	-	-	-	-	-	Retrotransposon	Retrotransposon Gag-like protein 6 OS=Mus musculus OX=10090 GN=Rtl6 PE=2 SV=1
ENSECAG00000001299	ZNF623	993.297	1222	0.298943	0.429899	0.715395	zinc finger protein 623 [Equus caballus]	-	-	K09228	KRAB	http://www.genome.jp/dbget-bin/www_bget?ko:K09228	-	-	-	Zinc	Zinc finger protein 623 OS=Homo sapiens OX=9606 GN=ZNF623 PE=1 SV=3
ENSECAG00000001308	KBTBD7	583.689	494.102	-0.240391	0.459052	0.732879	kelch repeat and BTB domain-containing protein 7 [Equus caballus]	-	-	K10474	KBTBD6_7	http://www.genome.jp/dbget-bin/www_bget?ko:K10474	-	-	KOG4441(TR)(Proteins containing BTB/POZ and Kelch domains, involved in regulatory/signal transduction processes)	Kelch	Kelch repeat and BTB domain-containing protein 7 OS=Homo sapiens OX=9606 GN=KBTBD7 PE=1 SV=1
ENSECAG00000001312	GPR146	778.647	752.142	-0.0499637	0.941662	0.974565	probable G-protein coupled receptor 146 isoform X2 [Equus caballus]	GO:0005886;GO:0004930;GO:0016021	plasma membrane;G protein-coupled receptor activity;integral component of membrane	K08431	GPR146	http://www.genome.jp/dbget-bin/www_bget?ko:K08431	-	-	-	Probable	Probable G-protein coupled receptor 146 OS=Homo sapiens OX=9606 GN=GPR146 PE=2 SV=1
ENSECAG00000001316	ZNF606	2595.54	2365.51	-0.133883	0.722132	0.874761	zinc finger protein 606 isoform X3 [Equus caballus]	GO:0006355;GO:0046872	regulation of transcription, DNA-templated;metal ion binding	K09228	KRAB	http://www.genome.jp/dbget-bin/www_bget?ko:K09228	-	-	-	Zinc	Zinc finger protein 606 OS=Homo sapiens OX=9606 GN=ZNF606 PE=2 SV=1
ENSECAG00000001317	MYADM	2647.57	2488.23	-0.0895497	0.903419	0.956021	PREDICTED: myeloid-associated differentiation marker [Equus przewalskii]	GO:0005886;GO:0010629;GO:0001933;GO:0030864;GO:0061028;GO:1900026;GO:0001726;GO:0030335;GO:0034115;GO:0031579;GO:0005911;GO:0016021;GO:0030837;GO:0090038;GO:0045121;GO:0072659	plasma membrane;negative regulation of gene expression;negative regulation of protein phosphorylation;cortical actin cytoskeleton;establishment of endothelial barrier;positive regulation of substrate adhesion-dependent cell spreading;ruffle;positive regulation of cell migration;negative regulation of heterotypic cell-cell adhesion;membrane raft organization;cell-cell junction;integral component o…	-	-	-	-	-	-	Myeloid-associated	Myeloid-associated differentiation marker OS=Pongo abelii OX=9601 GN=MYADM PE=2 SV=1
ENSECAG00000001318	UBL3	1313.77	1557.53	0.245546	0.543875	0.780579	UBL3 protein, partial [Crocuta crocuta];ubiquitin-like protein 3 [Bos taurus]	GO:0005886	plasma membrane	-	-	-	-	-	-	Ubiquitin-like	Ubiquitin-like protein 3 OS=Bos taurus OX=9913 GN=UBL3 PE=3 SV=1
ENSECAG00000001324	ISG15	85.5628	65.7011	-0.381065	0.535798	0.775889	ubiquitin-like protein ISG15 [Equus caballus]	GO:0045071;GO:0031386;GO:0005737;GO:0005576;GO:0030501;GO:0007229;GO:0045648;GO:0032733;GO:0031625;GO:0051607;GO:0032729;GO:0042742;GO:0034340;GO:0005634;GO:0022627;GO:0005178;GO:0031397;GO:0019941;GO:0060339;GO:0032020	negative regulation of viral genome replication;protein tag;cytoplasm;extracellular region;positive regulation of bone mineralization;integrin-mediated signaling pathway;positive regulation of erythrocyte differentiation;positive regulation of interleukin-10 production;ubiquitin protein ligase binding;defense response to virus;positive regulation of interferon-gamma production;defense response to…	K12159	ISG15	http://www.genome.jp/dbget-bin/www_bget?ko:K12159	RIG-I-like receptor signaling pathway	ko04622	KOG0001(OR)(Ubiquitin and ubiquitin-like proteins)	Ubiquitin-like	Ubiquitin-like protein ISG15 OS=Homo sapiens OX=9606 GN=ISG15 PE=1 SV=5
ENSECAG00000001326	FZD1	3180.18	313.44	-3.34285	1.65e-10	9.04e-09	frizzled-1 [Equus caballus]	GO:0030165;GO:0042493;GO:0045893;GO:0005886;GO:0017147;GO:0035425;GO:0060070;GO:0005109;GO:0007275;GO:0044338;GO:0051091;GO:0016021;GO:0042813;GO:0044339;GO:0009986	PDZ domain binding;response to xenobiotic stimulus;positive regulation of transcription, DNA-templated;plasma membrane;Wnt-protein binding;autocrine signaling;canonical Wnt signaling pathway;frizzled binding;multicellular organism development;canonical Wnt signaling pathway involved in mesenchymal stem cell differentiation;positive regulation of DNA-binding transcription factor activity;integral …	K02432	FZD1_7,fz	http://www.genome.jp/dbget-bin/www_bget?ko:K02432	Signaling pathways regulating pluripotency of stem cells;Hippo signaling pathway;Wnt signaling pathway;mTOR signaling pathway;Melanogenesis	ko04550,ko04390,ko04310,ko04150,ko04916	KOG3577(T)(Smoothened and related G-protein-coupled receptors)	Frizzled-1	Frizzled-1 OS=Homo sapiens OX=9606 GN=FZD1 PE=1 SV=2
ENSECAG00000001333	RBBP9	240.787	132.581	-0.860887	0.0452184	0.188247	putative hydrolase RBBP9 [Equus caballus]	GO:0016787;GO:0005654	hydrolase activity;nucleoplasm	K07002	K07002	http://www.genome.jp/dbget-bin/www_bget?ko:K07002	-	-	-	Putative	Putative hydrolase RBBP9 OS=Mus musculus OX=10090 GN=Rbbp9 PE=1 SV=2
ENSECAG00000001334	C16H3orf14	70.9797	59.5477	-0.253361	0.69265	0.856166	uncharacterized protein C3orf14 homolog isoform X2 [Equus caballus]	-	-	-	-	-	-	-	-	Uncharacterized	Uncharacterized protein C3orf14 OS=Homo sapiens OX=9606 GN=C3orf14 PE=2 SV=1
ENSECAG00000001342	SCAND1	219.748	159.54	-0.461932	0.578015	0.80074	PREDICTED: SCAN domain-containing protein 1 [Equus przewalskii]	-	-	-	-	-	-	-	-	SCAN	SCAN domain-containing protein 1 OS=Bos taurus OX=9913 GN=SCAND1 PE=2 SV=1
ENSECAG00000001347	TERT	44.1624	6.41947	-2.78229	0.0303541	0.142267	telomerase reverse transcriptase isoform X3 [Equus caballus];telomerase reverse transcriptase isoform X2 [Equus caballus];telomerase reverse transcriptase isoform X1 [Equus caballus]	-	-	K11126	TERT,EST2	http://www.genome.jp/dbget-bin/www_bget?ko:K11126	-	-	KOG1005(LB)(Telomerase catalytic subunit/reverse transcriptase TERT)	Telomerase	Telomerase reverse transcriptase OS=Homo sapiens OX=9606 GN=TERT PE=1 SV=1
ENSECAG00000001358	BMS1	3187.35	4028.15	0.337758	0.389012	0.687369	ribosome biogenesis protein BMS1 homolog [Equus caballus]	GO:0005694;GO:0005654;GO:0005730;GO:0042254;GO:0005525	chromosome;nucleoplasm;nucleolus;ribosome biogenesis;GTP binding	K14569	BMS1	http://www.genome.jp/dbget-bin/www_bget?ko:K14569	Ribosome biogenesis in eukaryotes	ko03008	KOG1980(S)(Uncharacterized conserved protein);KOG1951(J)(GTP-binding protein AARP2 involved in 40S ribosome biogenesis)	Ribosome	Ribosome biogenesis protein BMS1 homolog OS=Homo sapiens OX=9606 GN=BMS1 PE=1 SV=1
ENSECAG00000001359	MAU2	2099.25	1562.63	-0.425892	0.30487	0.614664	MAU2 chromatid cohesion factor homolog isoform X4 [Pan troglodytes];MAU2 chromatid cohesion factor homolog isoform X3 [Nannospalax galili];MAU2 chromatid cohesion factor homolog isoform X1 [Equus caballus]	GO:0000785;GO:0007064;GO:0034088;GO:0016604;GO:0090694;GO:0071921;GO:0005654;GO:0047485	chromatin;mitotic sister chromatid cohesion;maintenance of mitotic sister chromatid cohesion;nuclear body;Scc2-Scc4 cohesin loading complex;cohesin loading;nucleoplasm;protein N-terminus binding	K11266	MAU2	http://www.genome.jp/dbget-bin/www_bget?ko:K11266	-	-	-	MAU2	MAU2 chromatid cohesion factor homolog OS=Homo sapiens OX=9606 GN=MAU2 PE=1 SV=2
ENSECAG00000001360	AIFM1	859.53	1631.59	0.924656	0.00461344	0.0345826	apoptosis-inducing factor 1, mitochondrial isoform X1 [Equus caballus]	GO:0070059;GO:0045041;GO:0016174;GO:0016491;GO:0071949;GO:0006915;GO:0003677;GO:0010942;GO:1902510;GO:0033108;GO:0005829;GO:0050660;GO:0051402;GO:0005634;GO:0046983;GO:0005739	intrinsic apoptotic signaling pathway in response to endoplasmic reticulum stress;protein import into mitochondrial intermembrane space;NAD(P)H oxidase H2O2-forming activity;oxidoreductase activity;FAD binding;apoptotic process;DNA binding;positive regulation of cell death;regulation of apoptotic DNA fragmentation;mitochondrial respiratory chain complex assembly;cytosol;flavin adenine dinucleotid…	K04727	AIFM1,PDCD8	http://www.genome.jp/dbget-bin/www_bget?ko:K04727	Apoptosis;Apoptosis - fly;Necroptosis	ko04210,ko04214,ko04217	-	Apoptosis-inducing	Apoptosis-inducing factor 1, mitochondrial OS=Homo sapiens OX=9606 GN=AIFM1 PE=1 SV=1
ENSECAG00000001367	DIRAS1	1.40148	0.178511	-2.97287	0.40953	0.703001	PREDICTED: GTP-binding protein Di-Ras1 [Equus asinus]	GO:0007165;GO:0016020;GO:0003924;GO:0005525	signal transduction;membrane;GTPase activity;GTP binding	K07840	DIRAS1	http://www.genome.jp/dbget-bin/www_bget?ko:K07840	-	-	KOG0395(R)(Ras-related GTPase)	GTP-binding	GTP-binding protein Di-Ras1 OS=Homo sapiens OX=9606 GN=DIRAS1 PE=1 SV=1
ENSECAG00000001371	ZBED2	9.39438	0.386005	-4.60511	0.0131662	0.0770006	zinc finger BED domain-containing protein 2 [Equus caballus]	GO:0045618;GO:0046872;GO:0000122;GO:0000976	positive regulation of keratinocyte differentiation;metal ion binding;negative regulation of transcription by RNA polymerase II;transcription cis-regulatory region binding	-	-	-	-	-	-	Zinc	Zinc finger BED domain-containing protein 2 OS=Homo sapiens OX=9606 GN=ZBED2 PE=1 SV=2
ENSECAG00000001372	SYN1	7.22044	0.195523	-5.20668	0.0124962	0.0739938	synapsin-1 isoform X1 [Equus caballus]	GO:0005524;GO:0007269;GO:0005794;GO:0030424;GO:0019901;GO:0014069;GO:0042802;GO:0008021;GO:0098693;GO:0048786;GO:0097091;GO:0098685;GO:0005856;GO:0000795;GO:0003779;GO:0030672	ATP binding;neurotransmitter secretion;Golgi apparatus;axon;protein kinase binding;postsynaptic density;identical protein binding;synaptic vesicle;regulation of synaptic vesicle cycle;presynaptic active zone;synaptic vesicle clustering;Schaffer collateral - CA1 synapse;cytoskeleton;synaptonemal complex;actin binding;synaptic vesicle membrane	K19941	SYN	http://www.genome.jp/dbget-bin/www_bget?ko:K19941	-	-	-	Synapsin-1	Synapsin-1 OS=Homo sapiens OX=9606 GN=SYN1 PE=1 SV=3
ENSECAG00000001373	HSPA12B	305.768	256.013	-0.256218	0.659394	0.84199	PREDICTED: heat shock 70 kDa protein 12B [Equus przewalskii]	-	-	-	-	-	-	-	-	Heat	Heat shock 70 kDa protein 12B OS=Homo sapiens OX=9606 GN=HSPA12B PE=1 SV=2
ENSECAG00000001385	ZBED4	1985.01	2991.68	0.591812	0.0355419	0.159863	zinc finger BED domain-containing protein 4 [Equus caballus]	GO:0003677;GO:0005654;GO:0046872;GO:0005737;GO:0042802;GO:0003723;GO:0005634;GO:0045944;GO:0046983;GO:0000976	DNA binding;nucleoplasm;metal ion binding;cytoplasm;identical protein binding;RNA binding;nucleus;positive regulation of transcription by RNA polymerase II;protein dimerization activity;transcription cis-regulatory region binding	-	-	-	-	-	KOG1121(L)(Tam3-transposase (Ac family))	Zinc	Zinc finger BED domain-containing protein 4 OS=Homo sapiens OX=9606 GN=ZBED4 PE=1 SV=2
ENSECAG00000001389	SMG5	2506.44	2554.61	0.0274636	0.935483	0.972177	hypothetical protein E2I00_002802, partial [Balaenoptera physalus];protein SMG5 [Equus caballus]	GO:0005737;GO:0000184	cytoplasm;nuclear-transcribed mRNA catabolic process, nonsense-mediated decay	K11125	SMG5,EST1B	http://www.genome.jp/dbget-bin/www_bget?ko:K11125	mRNA surveillance pathway	ko03015	-	Protein	Protein SMG5 OS=Homo sapiens OX=9606 GN=SMG5 PE=1 SV=3
ENSECAG00000001394	MPEG1	1175.87	1554.57	0.402789	0.142407	0.398521	macrophage-expressed gene 1 protein [Equus caballus]	GO:0050829;GO:0050830;GO:0016021;GO:0030659;GO:0042742	defense response to Gram-negative bacterium;defense response to Gram-positive bacterium;integral component of membrane;cytoplasmic vesicle membrane;defense response to bacterium	-	-	-	-	-	-	Macrophage-expressed	Macrophage-expressed gene 1 protein OS=Homo sapiens OX=9606 GN=MPEG1 PE=1 SV=1
ENSECAG00000001399	SAMD9	1894.59	1399.1	-0.43738	0.251192	0.55447	sterile alpha motif domain-containing protein 9 [Equus caballus]	-	-	-	-	-	-	-	-	Sterile	Sterile alpha motif domain-containing protein 9 OS=Homo sapiens OX=9606 GN=SAMD9 PE=1 SV=1
ENSECAG00000001400	SHARPIN	806.75	584.04	-0.466056	0.527415	0.771982	sharpin isoform X1 [Equus caballus]	GO:0046872	metal ion binding	K20894	SHARPIN	http://www.genome.jp/dbget-bin/www_bget?ko:K20894	Necroptosis;NOD-like receptor signaling pathway	ko04217,ko04621	-	Sharpin	Sharpin OS=Bos taurus OX=9913 GN=SHARPIN PE=3 SV=1
ENSECAG00000001401	LALBA	1736.66	700963	8.65688	1.29e-12	9.8e-11	alpha-lactalbumin [Equus caballus];PREDICTED: olfactory receptor 11A1-like [Equus przewalskii]	GO:0004461;GO:0005576;GO:0005509;GO:0016021;GO:0005989;GO:0004930;GO:0004984;GO:0005886	lactose synthase activity;extracellular region;calcium ion binding;integral component of membrane;lactose biosynthetic process;G protein-coupled receptor activity;olfactory receptor activity;plasma membrane	K00704;K04257	LALBA;OLFR	http://www.genome.jp/dbget-bin/www_bget?ko:K00704;http://www.genome.jp/dbget-bin/www_bget?ko:K04257	Galactose metabolism;Olfactory transduction	ko00052,ko04740	-	Alpha-lactalbumin	Alpha-lactalbumin OS=Equus asinus OX=9793 GN=LALBA PE=1 SV=1
ENSECAG00000001407	CHSY3	38.245	53.2628	0.477857	0.540218	0.778905	PREDICTED: chondroitin sulfate synthase 3 [Equus przewalskii]	GO:0032580;GO:0016021;GO:0008376	Golgi cisterna membrane;integral component of membrane;acetylgalactosaminyltransferase activity	K13499	CHSY	http://www.genome.jp/dbget-bin/www_bget?ko:K13499	Glycosaminoglycan biosynthesis - chondroitin sulfate / dermatan sulfate	ko00532	KOG3588(G)(Chondroitin synthase 1)	Chondroitin	Chondroitin sulfate synthase 3 OS=Homo sapiens OX=9606 GN=CHSY3 PE=2 SV=3
ENSECAG00000001409	ZNF784	104.241	48.2478	-1.11139	0.138014	0.391161	zinc finger protein 784 isoform X1 [Equus caballus]	-	-	-	-	-	-	-	KOG1721(R)(FOG: Zn-finger)	Zinc	Zinc finger protein 784 OS=Homo sapiens OX=9606 GN=ZNF784 PE=1 SV=1
ENSECAG00000001410	KBTBD6	472.421	226.149	-1.0628	0.0013416	0.0127673	kelch repeat and BTB domain-containing protein 6 [Equus caballus]	GO:0031463;GO:0043161	Cul3-RING ubiquitin ligase complex;proteasome-mediated ubiquitin-dependent protein catabolic process	K10474	KBTBD6_7	http://www.genome.jp/dbget-bin/www_bget?ko:K10474	-	-	KOG4441(TR)(Proteins containing BTB/POZ and Kelch domains, involved in regulatory/signal transduction processes)	Kelch	Kelch repeat and BTB domain-containing protein 6 OS=Homo sapiens OX=9606 GN=KBTBD6 PE=1 SV=1
ENSECAG00000001411	FAM83H	1752.6	1574.87	-0.154257	0.836322	0.927012	protein FAM83H isoform X2 [Equus caballus]	-	-	-	-	-	-	-	-	Protein	Protein FAM83H OS=Homo sapiens OX=9606 GN=FAM83H PE=1 SV=3
[truncated: 29,671 more rows]
